# Supplementary material for: Metagenomic and culturomic analysis of gut microbiota dysbiosis during Clostridium difficile infection
Source: Sci Rep. 2019 Sep 5;9:12807. doi: 10.1038/s41598-019-49189-8 (PMC6728329; doi:10.1038/s41598-019-49189-8)
Supplement: Supplementary file 2 — Dataset 1 [file 41598_2019_49189_MOESM2_ESM.xls]

## Sheet: tableau principal
OTU	OTU MH	Percentage_identite	Percentage_identite MH	CSUR database	Taxonomy	Patient_Clostridium_tube_P9J0_pre_greffe	Patient_Clostridium_tube_P10J0_pre_greffe	Selle_patient_C_difficile_O27-O78-smarlab_6061501895_MET	patient_C_difficile_O78+_smarlab_6071616496_BAD	patient_C_difficile_O27+_smarlab_6061525211_GIL	CDI_OH_1	CDI_OH_2	CDI_OH_3	CDI_OH_4	CDI_OH_5	CDI_OH_6	MegaGut1	MegaGut2	MegaGut3	MegaGut4	MegaGut5	MegaGut6	MegaGut7	MegaGut8
OTU_3206		100		0	k__Archaea;p__Euryarchaeota;c__Methanobacteria;o__Methanobacteriales;f__Methanobacteriaceae;g__Methanobrevibacter;s__Methanobrevibacter_smithii	0	0	46	166	0	0	0	0	0	1218	0	0	2715	0	0	0	869	285	4293
OTU_830		99.4		1	k__Archaea;p__Euryarchaeota;c__Methanobacteria;o__Methanobacteriales;f__Methanobacteriaceae;g__Methanobrevibacter;s__Methanobrevibacter_smithii_Methanobrevibacter_smithii_IHU_AA00169_sh0	0	0	0	0	0	0	0	0	0	2	0	0	0	0	0	0	0	0	0
OTU_1410		99.63		1	k__Archaea;p__Euryarchaeota;c__Methanobacteria;o__Methanobacteriales;f__Methanobacteriaceae;g__Methanobrevibacter;s__Methanobrevibacter_smithii_Methanobrevibacter_smithii_IHU_AA00172_sh0	0	0	0	0	0	0	0	0	0	0	0	0	4	0	0	0	3	0	0
OTU_1409		97.6684		0	k__Archaea;p__Euryarchaeota;c__Methanobacteria;o__Methanobacteriales;f__Methanobacteriaceae;g__Methanobrevibacter;s__Unclassified	0	0	0	0	0	0	0	0	0	7	0	0	6	0	0	0	2	0	6
OTU_2985		100		0	k__Archaea;p__Euryarchaeota;c__Methanobacteria;o__Methanobacteriales;f__Methanobacteriaceae;g__Methanosphaera;s__Methanosphaera_cuniculi	0	0	0	0	0	0	0	0	0	0	0	0	0	0	141	0	0	0	0
OTU_2649		100		0	k__Archaea;p__Euryarchaeota;c__Methanobacteria;o__Methanobacteriales;f__Methanobacteriaceae;g__Methanosphaera;s__Methanosphaera_stadtmanae_DSM_3091	0	0	0	0	0	0	0	0	0	8	0	0	0	0	0	0	0	0	146
OTU_3091		96.3731		0	k__Archaea;p__Euryarchaeota;c__Methanobacteria;o__Methanobacteriales;f__Methanobacteriaceae;g__Unclassified;s__Unclassified	0	0	0	0	0	0	0	0	0	0	0	0	0	0	0	0	0	0	15
OTU_1408		94.5876		0	k__Archaea;p__Euryarchaeota;c__Methanobacteria;o__Methanobacteriales;f__Unclassified;g__Unclassified;s__Unclassified	0	0	0	0	0	0	0	0	0	0	0	0	9	0	0	0	0	0	0
OTU_3714		94.5736		0	k__Archaea;p__Euryarchaeota;c__Methanobacteria;o__Methanobacteriales;f__Unclassified;g__Unclassified;s__Unclassified	0	0	0	0	0	0	0	0	0	0	0	0	0	0	0	0	2	0	0
OTU_3974		93.6061		0	k__Archaea;p__Euryarchaeota;c__Methanobacteria;o__Methanobacteriales;f__Unclassified;g__Unclassified;s__Unclassified	0	0	0	0	0	0	0	0	0	0	0	0	0	0	3	0	0	0	0
OTU_1649		89.6641		0	k__Archaea;p__Euryarchaeota;c__Methanobacteria;o__Unclassified;f__Unclassified;g__Unclassified;s__Unclassified	0	0	0	0	0	0	0	0	0	0	0	0	2	0	0	0	0	0	3
OTU_2877		100		0	k__Bacteria;p__Actinobacteria;c__Actinobacteria;o__Actinomycetales;f__Actinomycetaceae;g__Actinobaculum;s__Actinobaculum_massiliense	0	0	0	3	0	0	0	0	0	0	0	0	0	0	0	0	0	0	0
OTU_683		100		0	k__Bacteria;p__Actinobacteria;c__Actinobacteria;o__Actinomycetales;f__Actinomycetaceae;g__Actinomyces;s__Actinomyces_cardiffensis_F0333	0	0	0	0	0	0	0	0	0	0	0	0	4	5	0	0	0	0	0
OTU_1839		100		0	k__Bacteria;p__Actinobacteria;c__Actinobacteria;o__Actinomycetales;f__Actinomycetaceae;g__Actinomyces;s__Actinomyces_europaeus	0	0	0	0	0	0	0	0	0	19	0	0	0	0	0	0	0	0	0
OTU_2546		99.5238		0	k__Bacteria;p__Actinobacteria;c__Actinobacteria;o__Actinomycetales;f__Actinomycetaceae;g__Actinomyces;s__Actinomyces_georgiae	0	0	0	0	0	0	0	0	0	0	0	0	4	6	0	0	3	0	0
OTU_3037		99.7619		0	k__Bacteria;p__Actinobacteria;c__Actinobacteria;o__Actinomycetales;f__Actinomycetaceae;g__Actinomyces;s__Actinomyces_georgiae_F0490	0	0	0	0	0	0	0	0	0	0	0	0	0	0	4	0	0	0	0
OTU_3121		99.7647		0	k__Bacteria;p__Actinobacteria;c__Actinobacteria;o__Actinomycetales;f__Actinomycetaceae;g__Actinomyces;s__Actinomyces_gerencseriae_DSM_6844	0	0	0	0	0	0	0	0	0	0	0	4	0	3	7	0	0	0	0
OTU_2614		100		0	k__Bacteria;p__Actinobacteria;c__Actinobacteria;o__Actinomycetales;f__Actinomycetaceae;g__Actinomyces;s__Actinomyces_graevenitzii_F0530	0	0	0	0	0	0	0	0	0	0	0	0	2	3	0	3	0	0	0
OTU_841		100		0	k__Bacteria;p__Actinobacteria;c__Actinobacteria;o__Actinomycetales;f__Actinomycetaceae;g__Actinomyces;s__Actinomyces_haliotis	0	0	0	7	0	0	0	0	0	0	0	0	0	0	0	0	0	0	0
OTU_902		99.5283		0	k__Bacteria;p__Actinobacteria;c__Actinobacteria;o__Actinomycetales;f__Actinomycetaceae;g__Actinomyces;s__Actinomyces_israelii	0	0	0	0	0	0	0	0	0	0	0	0	0	0	0	0	2	0	0
OTU_3235		100		0	k__Bacteria;p__Actinobacteria;c__Actinobacteria;o__Actinomycetales;f__Actinomycetaceae;g__Actinomyces;s__Actinomyces_johnsonii	0	0	0	0	0	0	0	0	0	0	0	27	24	0	0	0	0	0	0
OTU_2535		99.5238		0	k__Bacteria;p__Actinobacteria;c__Actinobacteria;o__Actinomycetales;f__Actinomycetaceae;g__Actinomyces;s__Actinomyces_lingnae	0	0	0	0	0	0	0	3	0	0	0	2	2	8	18	0	0	0	0
OTU_3967		100		0	k__Bacteria;p__Actinobacteria;c__Actinobacteria;o__Actinomycetales;f__Actinomycetaceae;g__Actinomyces;s__Actinomyces_massiliensis	0	0	0	0	0	0	0	0	0	0	0	0	11	0	0	5	3	2	0
OTU_c		100		0	k__Bacteria;p__Actinobacteria;c__Actinobacteria;o__Actinomycetales;f__Actinomycetaceae;g__Actinomyces;s__Actinomyces_mediterraneense	0	0	0	0	0	0	0	0	0	0	0	0	0	0	0	0	0	0	0
OTU_1615		99.5238		0	k__Bacteria;p__Actinobacteria;c__Actinobacteria;o__Actinomycetales;f__Actinomycetaceae;g__Actinomyces;s__Actinomyces_meyeri	0	0	0	0	0	0	0	0	5111	0	0	0	0	0	0	0	0	0	0
OTU_3525		100		0	k__Bacteria;p__Actinobacteria;c__Actinobacteria;o__Actinomycetales;f__Actinomycetaceae;g__Actinomyces;s__Actinomyces_naeslundii	0	0	0	0	0	0	0	0	0	0	0	0	0	26	3	0	0	0	3
OTU_1136	OTU_1615	100	98.3294	0	k__Bacteria;p__Actinobacteria;c__Actinobacteria;o__Actinomycetales;f__Actinomycetaceae;g__Actinomyces;s__Actinomyces_odontolyticus	8	0	0	3	0	9	0	14	0	0	25	450	196	183	108	128	56	65	47
OTU_1838		99.66		1	k__Bacteria;p__Actinobacteria;c__Actinobacteria;o__Actinomycetales;f__Actinomycetaceae;g__Actinomyces;s__Actinomyces_odontolyticus_Actinomyces_odontolyticus_IHU_AA00845_160815-Sputum-Descartes15-P3090P_nc0	0	0	0	0	0	0	0	0	15	0	0	16	6	13	6	2	2	0	0
OTU_1034		98.97		1	k__Bacteria;p__Actinobacteria;c__Actinobacteria;o__Actinomycetales;f__Actinomycetaceae;g__Actinomyces;s__Actinomyces_odontolyticus_Actinomyces_odontolyticus_IHU_AA00848_160815-Sputum-Descartes19-P3222P_cp0	0	0	0	0	0	0	0	0	0	0	0	0	0	0	0	0	0	0	3
OTU_4104		100		0	k__Bacteria;p__Actinobacteria;c__Actinobacteria;o__Actinomycetales;f__Actinomycetaceae;g__Actinomyces;s__Actinomyces_oris	0	0	0	0	0	0	0	0	0	0	0	0	0	0	9	0	0	0	0
OTU_2180		99.763		0	k__Bacteria;p__Actinobacteria;c__Actinobacteria;o__Actinomycetales;f__Actinomycetaceae;g__Actinomyces;s__Actinomyces_timonensis_DSM_23838	0	0	0	0	0	0	0	0	0	0	0	0	0	0	3	0	0	0	0
OTU_2847		99.7619		0	k__Bacteria;p__Actinobacteria;c__Actinobacteria;o__Actinomycetales;f__Actinomycetaceae;g__Actinomyces;s__Actinomyces_turicensis_ACS-279-V-Col4	0	0	0	0	0	0	0	0	0	0	0	0	4	0	0	0	0	0	0
OTU_4126		100		0	k__Bacteria;p__Actinobacteria;c__Actinobacteria;o__Actinomycetales;f__Actinomycetaceae;g__Actinomyces;s__Actinomyces_viscosus	0	0	0	0	0	0	0	2	0	0	0	2	0	0	7	12	2	0	0
OTU_289		97.8824		0	k__Bacteria;p__Actinobacteria;c__Actinobacteria;o__Actinomycetales;f__Actinomycetaceae;g__Actinomyces;s__Unclassified	0	0	0	0	0	0	0	0	0	0	0	3	0	0	0	0	0	0	0
OTU_1840		97.8571		0	k__Bacteria;p__Actinobacteria;c__Actinobacteria;o__Actinomycetales;f__Actinomycetaceae;g__Actinomyces;s__Unclassified	0	0	0	0	0	0	0	14	34	0	0	24	0	4	9	9	6	2	3
OTU_3979		97.8571		0	k__Bacteria;p__Actinobacteria;c__Actinobacteria;o__Actinomycetales;f__Actinomycetaceae;g__Actinomyces;s__Unclassified	0	0	0	0	0	0	0	0	0	0	0	13	2	0	2	0	0	0	0
OTU_523		97.619		0	k__Bacteria;p__Actinobacteria;c__Actinobacteria;o__Actinomycetales;f__Actinomycetaceae;g__Actinomyces;s__Unclassified	0	0	0	4	0	0	0	0	0	0	0	0	0	0	0	0	0	0	0
OTU_1722		97.3934		0	k__Bacteria;p__Actinobacteria;c__Actinobacteria;o__Actinomycetales;f__Actinomycetaceae;g__Actinomyces;s__Unclassified	0	0	0	0	0	5	0	0	0	0	0	0	0	0	0	0	2	0	0
OTU_2038		97.3934		0	k__Bacteria;p__Actinobacteria;c__Actinobacteria;o__Actinomycetales;f__Actinomycetaceae;g__Actinomyces;s__Unclassified	0	0	0	0	0	0	0	0	0	0	0	0	0	0	3	0	0	0	0
OTU_3294		99.7608		0	k__Bacteria;p__Actinobacteria;c__Actinobacteria;o__Actinomycetales;f__Actinomycetaceae;g__Actinotignum;s__Actinotignum_schaalii	0	0	0	6	0	0	0	0	0	0	0	0	9	0	0	0	0	0	0
OTU_c		100		0	k__Bacteria;p__Actinobacteria;c__Actinobacteria;o__Actinomycetales;f__Actinomycetaceae;g__Arcanobacterium;s__Arcanobacterium_urinimassiliense	0	0	0	0	0	0	0	0	0	0	0	0	0	0	0	0	0	0	0
OTU_1460		99.31		1	k__Bacteria;p__Actinobacteria;c__Actinobacteria;o__Actinomycetales;f__Actinomycetaceae;g__Mobiluncus;s__Mobiluncus curtisii_170313-V3V4-Vagin-Khoudia-p3917	0	0	0	0	0	0	0	0	0	0	0	0	0	0	0	0	0	4	0
OTU_638		100		0	k__Bacteria;p__Actinobacteria;c__Actinobacteria;o__Actinomycetales;f__Actinomycetaceae;g__Mobiluncus;s__Mobiluncus_curtisii	0	0	0	0	0	0	0	0	0	0	0	0	0	0	5	2	0	2	0
OTU_2842		100		0	k__Bacteria;p__Actinobacteria;c__Actinobacteria;o__Actinomycetales;f__Actinomycetaceae;g__Trueperella;s__Trueperella_pyogenes	0	0	0	0	0	0	5	0	0	0	0	0	0	0	0	0	0	0	0
OTU_985		96.2264		0	k__Bacteria;p__Actinobacteria;c__Actinobacteria;o__Actinomycetales;f__Actinomycetaceae;g__Unclassified;s__Unclassified	0	0	0	0	0	0	0	0	0	0	0	0	4	0	0	0	0	0	0
OTU_2835		94.9881		0	k__Bacteria;p__Actinobacteria;c__Actinobacteria;o__Actinomycetales;f__Unclassified;g__Unclassified;s__Unclassified	0	0	0	2	0	0	0	0	62	0	0	7	3	3	4	5	2	0	0
OTU_1038		94.8357		0	k__Bacteria;p__Actinobacteria;c__Actinobacteria;o__Actinomycetales;f__Unclassified;g__Unclassified;s__Unclassified	0	0	0	0	0	0	0	0	0	0	0	0	0	4	2	0	0	2	0
OTU_1497		94.7494		0	k__Bacteria;p__Actinobacteria;c__Actinobacteria;o__Actinomycetales;f__Unclassified;g__Unclassified;s__Unclassified	0	0	0	0	0	0	0	0	0	0	0	0	2	0	0	0	0	0	0
OTU_2015		94.0447		0	k__Bacteria;p__Actinobacteria;c__Actinobacteria;o__Actinomycetales;f__Unclassified;g__Unclassified;s__Unclassified	0	0	0	0	0	0	0	0	6	0	0	0	0	0	0	0	0	0	0
OTU_76		90.9953		0	k__Bacteria;p__Actinobacteria;c__Actinobacteria;o__Actinomycetales;f__Unclassified;g__Unclassified;s__Unclassified	0	0	0	0	0	0	0	0	0	0	0	0	10	8	6	0	0	0	4
OTU_3208		100		0	k__Bacteria;p__Actinobacteria;c__Actinobacteria;o__Bifidobacteriales;f__Bifidobacteriaceae;g__Alloscardovia;s__Alloscardovia_omnicolens	0	0	0	0	0	0	0	0	0	0	0	0	0	6	0	0	0	0	0
OTU_3125	OTU_647	100	99.7567	0	k__Bacteria;p__Actinobacteria;c__Actinobacteria;o__Bifidobacteriales;f__Bifidobacteriaceae;g__Bifidobacterium;s__Bifidobacterium_adolescentis	8	0	0	0	0	0	0	0	0	0	2	4279	66	10158	3578	10019	26640	4018	13193
OTU_2608		98.7775		0	k__Bacteria;p__Actinobacteria;c__Actinobacteria;o__Bifidobacteriales;f__Bifidobacteriaceae;g__Bifidobacterium;s__Bifidobacterium_angulatum_DSM_20098_=_JCM_7096	0	0	0	0	0	0	0	0	0	0	0	0	0	0	0	0	0	533	0
OTU_3715		100		0	k__Bacteria;p__Actinobacteria;c__Actinobacteria;o__Bifidobacteriales;f__Bifidobacteriaceae;g__Bifidobacterium;s__Bifidobacterium_animalis	0	0	0	0	99	0	0	0	0	0	0	0	26	100	0	0	0	0	0
OTU_3342		100		0	k__Bacteria;p__Actinobacteria;c__Actinobacteria;o__Bifidobacteriales;f__Bifidobacteriaceae;g__Bifidobacterium;s__Bifidobacterium_bifidum	0	0	0	12	0	0	0	0	0	0	0	1533	831	1028	0	0	308	566	0
OTU_2554		100		0	k__Bacteria;p__Actinobacteria;c__Actinobacteria;o__Bifidobacteriales;f__Bifidobacteriaceae;g__Bifidobacterium;s__Bifidobacterium_breve_HPH0326	0	0	0	0	0	0	0	0	0	323	5	0	0	0	0	0	0	0	0
OTU_c		100		0	k__Bacteria;p__Actinobacteria;c__Actinobacteria;o__Bifidobacteriales;f__Bifidobacteriaceae;g__Bifidobacterium;s__Bifidobacterium_catenulatum	0	0	0	0	0	0	0	0	0	0	0	0	0	0	0	0	0	0	0
OTU_527		100		0	k__Bacteria;p__Actinobacteria;c__Actinobacteria;o__Bifidobacteriales;f__Bifidobacteriaceae;g__Bifidobacterium;s__Bifidobacterium_dentium_JCM_1195_=_DSM_20436	0	0	0	169	0	0	0	0	0	0	0	0	0	76	0	0	2	0	0
OTU_860	OTU_1023	100	100	0	k__Bacteria;p__Actinobacteria;c__Actinobacteria;o__Bifidobacteriales;f__Bifidobacteriaceae;g__Bifidobacterium;s__Bifidobacterium_dentium_JCVIHMP022	0	43	0	0	0	0	101	0	0	0	0	0	0	0	0	0	0	0	0
OTU_4073	OTU_30	100	100	0	k__Bacteria;p__Actinobacteria;c__Actinobacteria;o__Bifidobacteriales;f__Bifidobacteriaceae;g__Bifidobacterium;s__Bifidobacterium_longum_subsp._longum	43	0	0	27	0	16	0	0	0	0	0	0	0	0	0	0	0	1231	1568
OTU_2113		100		0	k__Bacteria;p__Actinobacteria;c__Actinobacteria;o__Bifidobacteriales;f__Bifidobacteriaceae;g__Bifidobacterium;s__Bifidobacterium_longum_subsp._longum_GT15	0	0	0	0	0	0	0	0	0	0	0	4271	1076	2924	577	1348	2021	0	0
OTU_2300		100		0	k__Bacteria;p__Actinobacteria;c__Actinobacteria;o__Bifidobacteriales;f__Bifidobacteriaceae;g__Bifidobacterium;s__Bifidobacterium_pseudocatenulatum_DSM_20438_=_JCM_1200_=_LMG_10505	0	0	0	0	0	0	0	0	0	0	0	16	11100	2068	0	11	337	0	0
OTU_280		98.0344		0	k__Bacteria;p__Actinobacteria;c__Actinobacteria;o__Bifidobacteriales;f__Bifidobacteriaceae;g__Bifidobacterium;s__Bifidobacterium_psychraerophilum	0	0	0	0	0	0	0	0	0	0	0	0	0	0	6	0	0	0	0
OTU_c		100		0	k__Bacteria;p__Actinobacteria;c__Actinobacteria;o__Bifidobacteriales;f__Bifidobacteriaceae;g__Bifidobacterium;s__Bifidobacterium_ruminantium	0	0	0	0	0	0	0	0	0	0	0	0	0	0	0	0	0	0	0
OTU_198		97.7995		0	k__Bacteria;p__Actinobacteria;c__Actinobacteria;o__Bifidobacteriales;f__Bifidobacteriaceae;g__Bifidobacterium;s__Unclassified	0	0	0	0	0	0	0	0	0	0	0	0	0	0	0	0	0	227	0
OTU_1863		97.5669		0	k__Bacteria;p__Actinobacteria;c__Actinobacteria;o__Bifidobacteriales;f__Bifidobacteriaceae;g__Bifidobacterium;s__Unclassified	0	0	0	0	0	0	0	0	0	0	0	78	9	131	92	241	239	77	219
OTU_2834		97.3301		0	k__Bacteria;p__Actinobacteria;c__Actinobacteria;o__Bifidobacteriales;f__Bifidobacteriaceae;g__Bifidobacterium;s__Unclassified	0	0	0	0	0	0	0	0	0	0	0	28	0	0	0	0	0	0	0
OTU_1262		97.3236		0	k__Bacteria;p__Actinobacteria;c__Actinobacteria;o__Bifidobacteriales;f__Bifidobacteriaceae;g__Bifidobacterium;s__Unclassified	0	0	0	0	0	0	0	0	0	0	0	0	0	0	0	0	0	2	0
OTU_728		97.3171		0	k__Bacteria;p__Actinobacteria;c__Actinobacteria;o__Bifidobacteriales;f__Bifidobacteriaceae;g__Bifidobacterium;s__Unclassified	0	0	0	0	0	0	0	0	0	0	0	0	97	453	0	4	62	0	0
OTU_1791		97.3105		0	k__Bacteria;p__Actinobacteria;c__Actinobacteria;o__Bifidobacteriales;f__Bifidobacteriaceae;g__Bifidobacterium;s__Unclassified	0	0	0	0	0	0	0	0	0	0	0	0	0	0	0	0	0	40	0
OTU_2030		97.2973		0	k__Bacteria;p__Actinobacteria;c__Actinobacteria;o__Bifidobacteriales;f__Bifidobacteriaceae;g__Bifidobacterium;s__Unclassified	0	0	0	0	0	0	0	0	0	0	0	92	12	53	6	12	23	30	20
OTU_120		97.0732		0	k__Bacteria;p__Actinobacteria;c__Actinobacteria;o__Bifidobacteriales;f__Bifidobacteriaceae;g__Bifidobacterium;s__Unclassified	0	0	0	0	0	0	0	0	0	0	0	20	21	14	0	0	7	10	0
OTU_468		99.7555		0	k__Bacteria;p__Actinobacteria;c__Actinobacteria;o__Bifidobacteriales;f__Bifidobacteriaceae;g__Gardnerella;s__Gardnerella_vaginalis_409-05	0	0	0	0	0	0	0	0	0	0	0	0	0	0	7	0	0	0	0
OTU_3626		100		0	k__Bacteria;p__Actinobacteria;c__Actinobacteria;o__Bifidobacteriales;f__Bifidobacteriaceae;g__Gardnerella;s__Gardnerella_vaginalis_ATCC_14018_=_JCM_11026	0	0	0	0	0	0	0	0	0	0	0	0	2	0	0	0	0	0	0
OTU_2760		100		0	k__Bacteria;p__Actinobacteria;c__Actinobacteria;o__Bifidobacteriales;f__Bifidobacteriaceae;g__Scardovia;s__Scardovia_wiggsiae_F0424	0	0	0	0	0	0	0	0	0	0	0	0	0	18	2	0	5	0	0
OTU_2260		96.8447		0	k__Bacteria;p__Actinobacteria;c__Actinobacteria;o__Bifidobacteriales;f__Bifidobacteriaceae;g__Unclassified;s__Unclassified	0	0	0	9	0	0	12	0	0	0	0	0	0	0	0	0	0	0	0
OTU_3520		96.3325		0	k__Bacteria;p__Actinobacteria;c__Actinobacteria;o__Bifidobacteriales;f__Bifidobacteriaceae;g__Unclassified;s__Unclassified	0	0	0	0	0	0	0	0	0	4	0	0	0	0	0	0	0	0	0
OTU_1115		95.3317		0	k__Bacteria;p__Actinobacteria;c__Actinobacteria;o__Bifidobacteriales;f__Bifidobacteriaceae;g__Unclassified;s__Unclassified	0	0	0	0	0	0	0	0	0	0	0	0	0	0	4	0	0	0	0
OTU_40		94.9881		0	k__Bacteria;p__Actinobacteria;c__Actinobacteria;o__Bifidobacteriales;f__Unclassified;g__Unclassified;s__Unclassified	0	0	0	0	6	0	0	0	0	0	0	0	0	0	0	0	0	0	0
OTU_648		94.9519		0	k__Bacteria;p__Actinobacteria;c__Actinobacteria;o__Bifidobacteriales;f__Unclassified;g__Unclassified;s__Unclassified	0	0	0	5	0	0	0	0	0	0	0	99	7	245	25	179	383	85	220
OTU_2833		94.9153		0	k__Bacteria;p__Actinobacteria;c__Actinobacteria;o__Bifidobacteriales;f__Unclassified;g__Unclassified;s__Unclassified	0	0	0	0	0	0	0	0	0	11	0	230	3	135	52	0	5	13	56
OTU_119		94.8905		0	k__Bacteria;p__Actinobacteria;c__Actinobacteria;o__Bifidobacteriales;f__Unclassified;g__Unclassified;s__Unclassified	0	0	0	0	0	0	0	0	0	0	0	12	16	18	0	0	2	14	0
OTU_1263		94.8905		0	k__Bacteria;p__Actinobacteria;c__Actinobacteria;o__Bifidobacteriales;f__Unclassified;g__Unclassified;s__Unclassified	0	0	0	0	0	0	0	0	0	0	0	0	0	0	0	0	0	12	0
OTU_729		94.878		0	k__Bacteria;p__Actinobacteria;c__Actinobacteria;o__Bifidobacteriales;f__Unclassified;g__Unclassified;s__Unclassified	0	0	0	0	0	0	0	0	0	0	0	0	261	55	0	2	4	4	0
OTU_1792		94.621		0	k__Bacteria;p__Actinobacteria;c__Actinobacteria;o__Bifidobacteriales;f__Unclassified;g__Unclassified;s__Unclassified	0	0	0	0	0	0	0	0	0	0	0	0	2	0	0	0	0	26	0
OTU_3519		94.621		0	k__Bacteria;p__Actinobacteria;c__Actinobacteria;o__Bifidobacteriales;f__Unclassified;g__Unclassified;s__Unclassified	0	0	0	0	0	0	0	0	0	8	0	0	0	0	0	0	0	0	0
OTU_3647		94.5946		0	k__Bacteria;p__Actinobacteria;c__Actinobacteria;o__Bifidobacteriales;f__Unclassified;g__Unclassified;s__Unclassified	0	0	0	0	0	0	0	0	0	0	0	0	0	9	0	0	0	0	0
OTU_162		94.4175		0	k__Bacteria;p__Actinobacteria;c__Actinobacteria;o__Bifidobacteriales;f__Unclassified;g__Unclassified;s__Unclassified	0	0	0	0	0	0	0	0	0	0	0	0	5	13	0	5	0	0	0
OTU_387		92.9952		0	k__Bacteria;p__Actinobacteria;c__Actinobacteria;o__Bifidobacteriales;f__Unclassified;g__Unclassified;s__Unclassified	0	0	0	0	0	0	0	0	0	0	0	7	0	18	0	0	0	2	0
OTU_61		92.4757		0	k__Bacteria;p__Actinobacteria;c__Actinobacteria;o__Bifidobacteriales;f__Unclassified;g__Unclassified;s__Unclassified	0	0	0	0	0	0	0	0	0	0	0	0	0	0	0	0	6	0	0
OTU_3639		91.7073		0	k__Bacteria;p__Actinobacteria;c__Actinobacteria;o__Bifidobacteriales;f__Unclassified;g__Unclassified;s__Unclassified	0	0	0	0	0	0	0	0	0	0	0	0	0	0	0	0	2	0	0
OTU_1423		91.2195		0	k__Bacteria;p__Actinobacteria;c__Actinobacteria;o__Bifidobacteriales;f__Unclassified;g__Unclassified;s__Unclassified	0	0	0	0	0	0	0	0	0	0	0	0	0	0	0	0	0	4	0
OTU_2285		90.3148		0	k__Bacteria;p__Actinobacteria;c__Actinobacteria;o__Bifidobacteriales;f__Unclassified;g__Unclassified;s__Unclassified	0	0	0	0	0	0	0	0	0	0	0	0	0	0	0	2	0	0	0
OTU_c		100		0	k__bacteria;p__Actinobacteria;c__Actinobacteria;o__Corynebacteriales;f__Corynebacteriaceae;g__Corynebacterium;s__Corynebacterium_amycolatum	0	0	0	0	0	0	0	0	0	0	0	0	0	0	0	0	0	0	0
OTU_1289		100		0	k__Bacteria;p__Actinobacteria;c__Actinobacteria;o__Corynebacteriales;f__Corynebacteriaceae;g__Corynebacterium;s__Corynebacterium_argentoratense_DSM_44202	0	0	0	0	0	0	0	0	0	0	0	0	0	0	0	0	0	0	34
OTU_193		99.5204		0	k__Bacteria;p__Actinobacteria;c__Actinobacteria;o__Corynebacteriales;f__Corynebacteriaceae;g__Corynebacterium;s__Corynebacterium_durum	0	0	0	0	0	0	0	0	0	0	0	22	0	8	8	0	0	0	0
OTU_2975		100		0	k__Bacteria;p__Actinobacteria;c__Actinobacteria;o__Corynebacteriales;f__Corynebacteriaceae;g__Corynebacterium;s__Corynebacterium_durum_F0235	0	0	0	0	0	0	0	0	0	0	0	0	15	0	0	3	0	0	18
OTU_2154		100		0	k__Bacteria;p__Actinobacteria;c__Actinobacteria;o__Corynebacteriales;f__Corynebacteriaceae;g__Corynebacterium_1;s__Corynebacterium_accolens	0	0	22	0	6	0	0	0	0	0	0	0	0	0	0	0	0	0	0
OTU_3951		99.7549		0	k__Bacteria;p__Actinobacteria;c__Actinobacteria;o__Corynebacteriales;f__Corynebacteriaceae;g__Corynebacterium_1;s__Corynebacterium_aurimucosum	0	0	0	0	0	0	0	0	0	0	0	0	0	0	9	0	0	0	0
OTU_3088		100		0	k__Bacteria;p__Actinobacteria;c__Actinobacteria;o__Corynebacteriales;f__Corynebacteriaceae;g__Corynebacterium_1;s__Corynebacterium_casei	0	0	0	0	0	0	0	0	0	0	0	8	0	0	0	0	0	0	0
OTU_1426		99.7555		0	k__Bacteria;p__Actinobacteria;c__Actinobacteria;o__Corynebacteriales;f__Corynebacteriaceae;g__Corynebacterium_1;s__Corynebacterium_coyleae	0	0	0	0	0	0	0	0	4	0	0	0	0	0	0	0	0	0	0
OTU_2736		100		0	k__Bacteria;p__Actinobacteria;c__Actinobacteria;o__Corynebacteriales;f__Corynebacteriaceae;g__Corynebacterium_1;s__Corynebacterium_fastidiosum	0	0	0	12	0	0	0	0	0	0	0	0	0	0	0	0	0	0	0
OTU_577		100		0	k__Bacteria;p__Actinobacteria;c__Actinobacteria;o__Corynebacteriales;f__Corynebacteriaceae;g__Corynebacterium_1;s__Corynebacterium_flavescens	0	0	0	0	0	0	2	0	0	0	0	0	0	0	0	0	2	0	0
OTU_1445		99.5098		0	k__Bacteria;p__Actinobacteria;c__Actinobacteria;o__Corynebacteriales;f__Corynebacteriaceae;g__Corynebacterium_1;s__Corynebacterium_freneyi	0	0	0	0	0	0	0	0	0	0	0	0	0	0	2	0	0	0	0
OTU_2069		100		0	k__Bacteria;p__Actinobacteria;c__Actinobacteria;o__Corynebacteriales;f__Corynebacteriaceae;g__Corynebacterium_1;s__Corynebacterium_pseudodiphtheriticum	0	0	15	0	0	0	0	0	0	0	0	0	0	0	0	0	0	0	0
OTU_760		99.7561		0	k__Bacteria;p__Actinobacteria;c__Actinobacteria;o__Corynebacteriales;f__Corynebacteriaceae;g__Corynebacterium_1;s__Corynebacterium_pseudogenitalium	0	0	0	0	0	0	0	0	0	0	0	0	2	0	0	0	0	0	0
OTU_3201		99.5134		0	k__Bacteria;p__Actinobacteria;c__Actinobacteria;o__Corynebacteriales;f__Corynebacteriaceae;g__Corynebacterium_1;s__Corynebacterium_resistens	0	0	0	0	0	0	2	0	0	0	0	0	0	0	0	0	0	0	0
OTU_2041		100		0	k__Bacteria;p__Actinobacteria;c__Actinobacteria;o__Corynebacteriales;f__Corynebacteriaceae;g__Corynebacterium_1;s__Corynebacterium_stationis	0	0	0	0	0	0	0	0	0	0	0	0	0	0	10	0	0	0	0
OTU_698		98.5472		0	k__Bacteria;p__Actinobacteria;c__Actinobacteria;o__Corynebacteriales;f__Corynebacteriaceae;g__Corynebacterium_1;s__Corynebacterium_suicordis	0	0	0	0	0	0	0	0	0	0	0	2	0	0	0	0	0	0	0
OTU_2733		100		0	k__Bacteria;p__Actinobacteria;c__Actinobacteria;o__Corynebacteriales;f__Corynebacteriaceae;g__Corynebacterium_1;s__Corynebacterium_tuberculostearicum	0	0	0	0	0	0	7	0	0	0	0	0	0	0	0	0	0	0	0
OTU_1403	OTU_1489	100	100	0	k__Bacteria;p__Actinobacteria;c__Actinobacteria;o__Corynebacteriales;f__Corynebacteriaceae;g__Corynebacterium_1;s__Corynebacterium_variabile_DSM_44702	17	0	0	0	0	0	0	0	0	0	0	41	0	0	0	0	0	0	0
OTU_754		100		0	k__Bacteria;p__Actinobacteria;c__Actinobacteria;o__Corynebacteriales;f__Corynebacteriaceae;g__Lawsonella;s__Lawsonella_clevelandensis	0	0	0	2	0	0	0	0	0	86	0	0	0	0	0	0	0	0	0
OTU_48		96.3325		0	k__Bacteria;p__Actinobacteria;c__Actinobacteria;o__Corynebacteriales;f__Corynebacteriaceae;g__Unclassified;s__Unclassified	0	0	0	0	0	0	0	0	0	0	0	6	0	0	0	0	0	0	0
OTU_997		95.8333		0	k__Bacteria;p__Actinobacteria;c__Actinobacteria;o__Corynebacteriales;f__Corynebacteriaceae;g__Unclassified;s__Unclassified	0	0	0	0	0	0	0	0	0	3	0	0	0	0	0	0	0	0	0
OTU_1536		95.7647		0	k__Bacteria;p__Actinobacteria;c__Actinobacteria;o__Corynebacteriales;f__Corynebacteriaceae;g__Unclassified;s__Unclassified	0	0	0	0	0	0	0	0	0	0	0	2	0	0	0	0	0	0	0
OTU_3937		95.6311		0	k__Bacteria;p__Actinobacteria;c__Actinobacteria;o__Corynebacteriales;f__Corynebacteriaceae;g__Unclassified;s__Unclassified	0	0	0	0	0	0	0	0	0	0	0	2	0	0	0	0	0	0	0
OTU_2502		99.7543		0	k__Bacteria;p__Actinobacteria;c__Actinobacteria;o__Corynebacteriales;f__Nocardiaceae;g__Rhodococcus;s__Rhodococcus_erythropolis	0	0	0	0	0	0	0	0	0	0	0	0	3	0	0	0	0	0	0
OTU_998		94.5946		0	k__Bacteria;p__Actinobacteria;c__Actinobacteria;o__Corynebacteriales;f__Unclassified;g__Unclassified;s__Unclassified	0	0	0	2	0	0	0	0	0	3	0	0	0	0	0	0	0	0	0
OTU_1630		94.4712		0	k__Bacteria;p__Actinobacteria;c__Actinobacteria;o__Corynebacteriales;f__Unclassified;g__Unclassified;s__Unclassified	0	0	0	0	0	0	0	0	0	0	0	0	0	3	0	0	0	0	0
OTU_4010		93.643		0	k__Bacteria;p__Actinobacteria;c__Actinobacteria;o__Corynebacteriales;f__Unclassified;g__Unclassified;s__Unclassified	0	0	0	0	0	0	0	0	0	0	0	3	0	0	0	0	0	0	0
OTU_47		93.154		0	k__Bacteria;p__Actinobacteria;c__Actinobacteria;o__Corynebacteriales;f__Unclassified;g__Unclassified;s__Unclassified	0	0	0	0	0	0	0	0	0	0	0	2	0	0	0	0	0	0	0
OTU_2990		92.6829		0	k__Bacteria;p__Actinobacteria;c__Actinobacteria;o__Corynebacteriales;f__Unclassified;g__Unclassified;s__Unclassified	0	0	0	0	0	0	0	0	0	0	0	3	2	0	0	0	0	0	0
OTU_3005		91.1548		0	k__Bacteria;p__Actinobacteria;c__Actinobacteria;o__Kineosporiales;f__Unclassified;g__Unclassified;s__Unclassified	0	0	0	0	0	0	0	0	0	0	0	0	0	0	0	2	0	0	0
OTU_2770		90.172		0	k__Bacteria;p__Actinobacteria;c__Actinobacteria;o__Kineosporiales;f__Unclassified;g__Unclassified;s__Unclassified	0	0	0	0	0	0	0	0	0	0	0	2	0	0	0	0	0	0	0
OTU_3822		100		0	k__Bacteria;p__Actinobacteria;c__Actinobacteria;o__Micrococcales;f__Brevibacteriaceae;g__Brevibacterium;s__Brevibacterium_linens_BL2	0	0	0	0	0	0	0	0	0	0	0	148	0	0	0	2	0	0	0
OTU_1006		95.6416		0	k__Bacteria;p__Actinobacteria;c__Actinobacteria;o__Micrococcales;f__Brevibacteriaceae;g__Unclassified;s__Unclassified	0	0	0	0	0	0	0	0	0	0	0	4	0	0	0	0	0	0	0
OTU_2062		95.3771		0	k__Bacteria;p__Actinobacteria;c__Actinobacteria;o__Micrococcales;f__Brevibacteriaceae;g__Unclassified;s__Unclassified	0	0	0	0	0	0	0	0	0	0	0	2	0	0	0	0	0	0	0
OTU_1429		99.7543		0	k__Bacteria;p__Actinobacteria;c__Actinobacteria;o__Micrococcales;f__Dermabacteraceae;g__Brachybacterium;s__Brachybacterium_tyrofermentans	0	0	0	0	0	0	0	0	0	0	0	9	0	0	0	0	0	0	0
OTU_1544		100		0	k__Bacteria;p__Actinobacteria;c__Actinobacteria;o__Micrococcales;f__Microbacteriaceae;g__Agromyces;s__Agromyces_mediolanus	0	0	0	14	0	0	0	0	0	0	0	0	0	0	0	0	0	0	0
OTU_2221		97.3236		0	k__Bacteria;p__Actinobacteria;c__Actinobacteria;o__Micrococcales;f__Microbacteriaceae;g__Agromyces;s__Unclassified	0	0	0	0	3	0	0	0	0	0	0	0	0	0	0	0	0	0	0
OTU_2501		99.7555		0	k__Bacteria;p__Actinobacteria;c__Actinobacteria;o__Micrococcales;f__Microbacteriaceae;g__Microbacterium;s__Microbacterium_gubbeenense	0	0	0	0	0	0	0	0	0	0	0	4	0	0	0	0	0	0	0
OTU_1015		100		0	k__Bacteria;p__Actinobacteria;c__Actinobacteria;o__Micrococcales;f__Microbacteriaceae;g__Microbacterium;s__Microbacterium_hominis	0	0	4	0	0	0	0	0	0	0	0	0	0	0	0	0	0	0	0
OTU_3302		97.2973		0	k__Bacteria;p__Actinobacteria;c__Actinobacteria;o__Micrococcales;f__Microbacteriaceae;g__Microbacterium;s__Unclassified	0	0	2	0	0	0	0	0	0	0	0	0	0	0	0	0	0	0	0
OTU_2356		100		0	k__Bacteria;p__Actinobacteria;c__Actinobacteria;o__Micrococcales;f__Micrococcaceae;g__Arthrobacter;s__Arthrobacter_rhombi	0	0	0	0	0	0	0	0	0	0	0	7	0	0	0	0	0	0	0
OTU_1244		100		0	k__Bacteria;p__Actinobacteria;c__Actinobacteria;o__Micrococcales;f__Micrococcaceae;g__Kocuria;s__Kocuria_carniphila	0	0	0	3	0	0	0	0	0	0	0	0	0	0	0	0	0	0	0
OTU_4035		100		0	k__Bacteria;p__Actinobacteria;c__Actinobacteria;o__Micrococcales;f__Micrococcaceae;g__Kocuria;s__Kocuria_kristinae	0	0	0	0	0	0	0	0	0	0	0	0	0	0	2	0	0	0	0
OTU_700		99.7549		0	k__Bacteria;p__Actinobacteria;c__Actinobacteria;o__Micrococcales;f__Micrococcaceae;g__Kocuria;s__Kocuria_palustris	0	0	0	0	2	0	0	0	0	0	0	0	0	0	0	0	0	0	0
OTU_c		100		0	k__Bacteria;p__Actinobacteria;c__Actinobacteria;o__Micrococcales;f__Micrococcaceae;g__Kocuria;s__Kocuria_rhizophila	0	0	0	0	0	0	0	0	0	0	0	0	0	0	0	0	0	0	0
OTU_c		100		0	k__Bacteria;p__Actinobacteria;c__Actinobacteria;o__Micrococcales;f__Micrococcaceae;g__Micrococcus;s__Micrococcus_luteus	0	0	0	0	0	0	0	0	0	0	0	0	0	0	0	0	0	0	0
OTU_1896		100		0	k__Bacteria;p__Actinobacteria;c__Actinobacteria;o__Micrococcales;f__Micrococcaceae;g__Rothia;s__Rothia_aeria	0	0	0	0	0	0	0	0	0	0	0	0	0	0	0	0	0	2	0
OTU_3432		100		0	k__Bacteria;p__Actinobacteria;c__Actinobacteria;o__Micrococcales;f__Micrococcaceae;g__Rothia;s__Rothia_dentocariosa	0	0	0	0	0	0	0	0	34	0	0	0	8	18	10	10	0	0	0
OTU_341		100		0	k__Bacteria;p__Actinobacteria;c__Actinobacteria;o__Micrococcales;f__Micrococcaceae;g__Rothia;s__Rothia_mucilaginosa	0	0	0	0	0	0	0	0	32	0	0	0	17	0	0	0	0	0	0
OTU_708		99.7549		0	k__Bacteria;p__Actinobacteria;c__Actinobacteria;o__Micrococcales;f__Micrococcaceae;g__Rothia;s__Rothia_mucilaginosa_ATCC_25296	0	0	0	0	0	0	74	0	0	0	0	13	0	618	0	0	0	0	0
OTU_3999		100		0	k__Bacteria;p__Actinobacteria;c__Actinobacteria;o__Micrococcales;f__Micrococcaceae;g__Rothia;s__Rothia_mucilaginosa_DY-18	0	0	0	0	0	2	0	0	0	0	9	0	0	0	219	50	47	47	0
OTU_954		99.7549		0	k__Bacteria;p__Actinobacteria;c__Actinobacteria;o__Micrococcales;f__Micrococcaceae;g__Rothia;s__Rothia_mucilaginosa_M508	0	0	0	0	0	0	0	0	0	0	0	0	0	0	0	0	0	0	41
OTU_2333		100		0	k__Bacteria;p__Actinobacteria;c__Actinobacteria;o__Micrococcales;f__Micrococcaceae;g__Rothia;s__Rothia_nasimurium	0	0	0	4	2	0	0	0	0	0	0	0	0	0	0	0	0	0	0
OTU_1552		97.3039		0	k__Bacteria;p__Actinobacteria;c__Actinobacteria;o__Micrococcales;f__Micrococcaceae;g__Rothia;s__Unclassified	0	0	0	0	0	0	0	0	2	0	0	0	0	13	2	2	0	0	0
OTU_443		96.577		0	k__Bacteria;p__Actinobacteria;c__Actinobacteria;o__Micrococcales;f__Micrococcaceae;g__Unclassified;s__Unclassified	0	0	0	0	0	0	0	0	0	0	0	0	0	0	0	2	0	0	0
OTU_777		96.0784		0	k__Bacteria;p__Actinobacteria;c__Actinobacteria;o__Micrococcales;f__Micrococcaceae;g__Unclassified;s__Unclassified	0	0	0	0	0	0	0	0	3	0	0	0	0	0	0	0	0	0	0
OTU_776		94.8655		0	k__Bacteria;p__Actinobacteria;c__Actinobacteria;o__Micrococcales;f__Unclassified;g__Unclassified;s__Unclassified	0	0	0	0	0	0	3	0	0	0	0	0	0	0	0	0	0	3	0
OTU_1944		94.8403		0	k__Bacteria;p__Actinobacteria;c__Actinobacteria;o__Micrococcales;f__Unclassified;g__Unclassified;s__Unclassified	0	0	0	0	0	0	0	0	0	0	0	0	0	0	0	0	2	0	0
OTU_1551		94.6078		0	k__Bacteria;p__Actinobacteria;c__Actinobacteria;o__Micrococcales;f__Unclassified;g__Unclassified;s__Unclassified	0	0	0	0	0	0	0	0	0	0	0	0	0	32	8	4	2	0	0
OTU_574		94.1889		0	k__Bacteria;p__Actinobacteria;c__Actinobacteria;o__Micrococcales;f__Unclassified;g__Unclassified;s__Unclassified	0	0	0	0	0	0	0	0	0	0	0	3	0	0	0	0	0	0	0
OTU_234		93.3661		0	k__Bacteria;p__Actinobacteria;c__Actinobacteria;o__Micrococcales;f__Unclassified;g__Unclassified;s__Unclassified	0	0	0	0	0	0	0	0	0	0	0	7	0	0	0	0	0	0	0
OTU_1522		91.6268		0	k__Bacteria;p__Actinobacteria;c__Actinobacteria;o__Micrococcales;f__Unclassified;g__Unclassified;s__Unclassified	0	0	0	0	0	0	0	0	0	0	0	2	0	0	0	0	0	0	0
OTU_1968		91.4216		0	k__Bacteria;p__Actinobacteria;c__Actinobacteria;o__Micrococcales;f__Unclassified;g__Unclassified;s__Unclassified	0	0	0	0	0	0	0	0	0	0	0	0	0	5	0	0	0	0	0
OTU_3680		91.3462		0	k__Bacteria;p__Actinobacteria;c__Actinobacteria;o__Micrococcales;f__Unclassified;g__Unclassified;s__Unclassified	0	0	0	0	0	0	0	0	0	0	0	0	0	22	0	0	0	0	0
OTU_3311		90.9953		0	k__Bacteria;p__Actinobacteria;c__Actinobacteria;o__Micrococcales;f__Unclassified;g__Unclassified;s__Unclassified	0	0	0	0	0	0	0	0	0	0	0	0	0	3	0	0	0	0	0
OTU_325		90.9756		0	k__Bacteria;p__Actinobacteria;c__Actinobacteria;o__Micrococcales;f__Unclassified;g__Unclassified;s__Unclassified	0	0	0	0	0	0	0	0	0	0	0	0	0	6	0	0	0	0	0
OTU_3828		100		0	k__Bacteria;p__Actinobacteria;c__Actinobacteria;o__Propionibacteriales;f__Propionibacteriaceae;g__Propionibacterium;s__Propionibacterium_acidifaciens_F0233	0	0	0	4	0	0	0	0	0	0	0	0	0	4	0	0	0	2	0
OTU_3309		98.2759		0	k__Bacteria;p__Actinobacteria;c__Actinobacteria;o__Propionibacteriales;f__Propionibacteriaceae;g__Propionibacterium;s__Propionibacterium_acnes_subsp._acnes	0	0	0	0	0	0	0	0	0	0	0	0	2	0	0	0	0	0	0
OTU_1759		98.0344		0	k__Bacteria;p__Actinobacteria;c__Actinobacteria;o__Propionibacteriales;f__Propionibacteriaceae;g__Propionibacterium;s__Propionibacterium_australiense	0	0	0	0	0	0	0	0	0	0	0	0	0	0	9	0	0	0	0
OTU_c		100		0	k__bacteria;p__Actinobacteria;c__Actinobacteria;o__Propionibacteriales;f__Propionibacteriaceae;g__Propionibacterium;s__Propionibacterium_avidum	0	0	0	0	0	0	0	0	0	0	0	0	0	0	0	0	0	0	0
OTU_186		100		0	k__Bacteria;p__Actinobacteria;c__Actinobacteria;o__Propionibacteriales;f__Propionibacteriaceae;g__Propionibacterium;s__Propionibacterium_freudenreichii	0	0	20	0	2	0	7	0	2	0	0	0	0	0	0	0	0	0	0
OTU_396		100		0	k__Bacteria;p__Actinobacteria;c__Actinobacteria;o__Propionibacteriales;f__Propionibacteriaceae;g__Propionibacterium;s__Propionibacterium_freudenreichii_subsp._freudenreichii	0	0	0	0	0	0	0	0	0	0	0	43	21	0	0	0	0	0	0
OTU_2840		98.7775		0	k__Bacteria;p__Actinobacteria;c__Actinobacteria;o__Propionibacteriales;f__Propionibacteriaceae;g__Propionibacterium;s__Propionibacterium_propionicum_F0230a	0	0	0	0	0	0	0	0	0	0	0	3	0	0	2	0	0	0	0
OTU_c		100		0	k__Bacteria;p__Actinobacteria;c__Actinobacteria;o__Propionibacteriales;f__Propionibacteriaceae;g__Propionimicrobium;s__Propionimicrobium_lymphophilum	0	0	0	0	0	0	0	0	0	0	0	0	0	0	0	0	0	0	0
OTU_170		90.1205		0	k__Bacteria;p__Actinobacteria;c__Actinobacteria;o__Propionibacteriales;f__Unclassified;g__Unclassified;s__Unclassified	0	0	0	0	0	0	0	0	0	0	0	0	0	3	0	0	0	0	0
OTU_2942		89.9761		0	k__Bacteria;p__Actinobacteria;c__Actinobacteria;o__Unclassified;f__Unclassified;g__Unclassified;s__Unclassified	0	0	0	0	0	0	7	0	0	0	0	250	152	979	101	490	781	293	761
OTU_730		89.9761		0	k__Bacteria;p__Actinobacteria;c__Actinobacteria;o__Unclassified;f__Unclassified;g__Unclassified;s__Unclassified	0	0	0	7	0	0	0	0	0	0	0	20	282	205	0	2	49	7	0
OTU_2028		89.9756		0	k__Bacteria;p__Actinobacteria;c__Actinobacteria;o__Unclassified;f__Unclassified;g__Unclassified;s__Unclassified	0	0	0	4	0	0	0	0	0	0	0	130	61	163	17	124	99	25	139
OTU_3685		89.9756		0	k__Bacteria;p__Actinobacteria;c__Actinobacteria;o__Unclassified;f__Unclassified;g__Unclassified;s__Unclassified	0	0	0	0	0	0	0	0	0	0	0	0	0	0	3	0	0	0	0
OTU_122		89.9522		0	k__Bacteria;p__Actinobacteria;c__Actinobacteria;o__Unclassified;f__Unclassified;g__Unclassified;s__Unclassified	0	0	0	3	0	0	0	0	0	0	0	17	17	20	3	2	6	8	0
OTU_1261		89.9522		0	k__Bacteria;p__Actinobacteria;c__Actinobacteria;o__Unclassified;f__Unclassified;g__Unclassified;s__Unclassified	0	0	0	0	0	0	0	0	0	0	0	0	0	0	0	0	0	19	0
OTU_2832		89.9522		0	k__Bacteria;p__Actinobacteria;c__Actinobacteria;o__Unclassified;f__Unclassified;g__Unclassified;s__Unclassified	0	0	0	0	0	0	0	0	0	4	0	29	23	192	33	46	25	100	98
OTU_888		89.951		0	k__Bacteria;p__Actinobacteria;c__Actinobacteria;o__Unclassified;f__Unclassified;g__Unclassified;s__Unclassified	0	0	0	0	0	0	0	0	0	0	0	0	26	22	8	0	169	2	0
OTU_37		89.9297		0	k__Bacteria;p__Actinobacteria;c__Actinobacteria;o__Unclassified;f__Unclassified;g__Unclassified;s__Unclassified	0	0	0	8	11	0	0	0	0	0	0	2	5	11	0	0	0	15	0
OTU_1040		89.9263		0	k__Bacteria;p__Actinobacteria;c__Actinobacteria;o__Unclassified;f__Unclassified;g__Unclassified;s__Unclassified	0	0	0	0	0	0	0	0	0	0	0	0	0	4	0	0	0	0	0
OTU_1793		89.9038		0	k__Bacteria;p__Actinobacteria;c__Actinobacteria;o__Unclassified;f__Unclassified;g__Unclassified;s__Unclassified	0	0	0	0	0	0	0	0	0	0	0	0	0	0	0	0	0	3	0
OTU_2042		89.8618		0	k__Bacteria;p__Actinobacteria;c__Actinobacteria;o__Unclassified;f__Unclassified;g__Unclassified;s__Unclassified	0	0	0	3	0	0	0	0	10	0	0	28	7	6	4	2	2	0	0
OTU_199		89.781		0	k__Bacteria;p__Actinobacteria;c__Actinobacteria;o__Unclassified;f__Unclassified;g__Unclassified;s__Unclassified	0	0	0	0	0	0	0	0	0	0	0	0	39	19	0	0	0	0	0
OTU_233		89.7375		0	k__Bacteria;p__Actinobacteria;c__Actinobacteria;o__Unclassified;f__Unclassified;g__Unclassified;s__Unclassified	0	0	0	0	0	0	0	0	0	0	0	15	0	0	0	0	0	0	0
OTU_27		89.6806		0	k__Bacteria;p__Actinobacteria;c__Actinobacteria;o__Unclassified;f__Unclassified;g__Unclassified;s__Unclassified	0	0	0	2	0	0	0	0	0	0	0	0	0	4	0	3	2	0	0
OTU_2989		89.6386		0	k__Bacteria;p__Actinobacteria;c__Actinobacteria;o__Unclassified;f__Unclassified;g__Unclassified;s__Unclassified	0	0	0	0	2	0	0	0	0	0	0	0	0	0	0	0	0	0	0
OTU_3697		89.6135		0	k__Bacteria;p__Actinobacteria;c__Actinobacteria;o__Unclassified;f__Unclassified;g__Unclassified;s__Unclassified	0	0	0	0	0	0	0	0	0	0	0	0	0	0	0	0	2	0	0
OTU_1117		89.5631		0	k__Bacteria;p__Actinobacteria;c__Actinobacteria;o__Unclassified;f__Unclassified;g__Unclassified;s__Unclassified	0	0	0	12	0	0	0	0	0	0	0	0	0	0	0	0	0	0	0
OTU_60		89.1566		0	k__Bacteria;p__Actinobacteria;c__Actinobacteria;o__Unclassified;f__Unclassified;g__Unclassified;s__Unclassified	0	0	0	0	0	0	0	0	0	0	0	0	4	0	0	0	0	0	0
OTU_1222		89.1509		0	k__Bacteria;p__Actinobacteria;c__Actinobacteria;o__Unclassified;f__Unclassified;g__Unclassified;s__Unclassified	0	0	0	0	0	0	0	0	55	0	0	6	2	0	0	2	2	2	0
OTU_2262		89.0777		0	k__Bacteria;p__Actinobacteria;c__Actinobacteria;o__Unclassified;f__Unclassified;g__Unclassified;s__Unclassified	0	0	0	4	0	0	0	0	0	0	0	0	0	0	0	0	0	0	0
OTU_1205		89.0511		0	k__Bacteria;p__Actinobacteria;c__Actinobacteria;o__Unclassified;f__Unclassified;g__Unclassified;s__Unclassified	0	0	0	0	0	0	0	0	0	0	0	0	0	3	0	0	0	0	0
OTU_2165		89.0476		0	k__Bacteria;p__Actinobacteria;c__Actinobacteria;o__Unclassified;f__Unclassified;g__Unclassified;s__Unclassified	0	0	0	0	0	0	0	0	9	0	0	8	3	0	0	0	0	0	0
OTU_77		89.0215		0	k__Bacteria;p__Actinobacteria;c__Actinobacteria;o__Unclassified;f__Unclassified;g__Unclassified;s__Unclassified	0	0	0	0	0	0	0	0	0	0	0	0	5	0	0	0	0	0	0
OTU_2576		88.3777		0	k__Bacteria;p__Actinobacteria;c__Actinobacteria;o__Unclassified;f__Unclassified;g__Unclassified;s__Unclassified	0	0	6	0	0	0	0	0	0	0	0	0	0	0	0	0	0	0	0
OTU_258		88.2927		0	k__Bacteria;p__Actinobacteria;c__Actinobacteria;o__Unclassified;f__Unclassified;g__Unclassified;s__Unclassified	0	0	2	0	0	0	0	0	0	0	0	0	0	0	0	0	0	0	0
OTU_3378		88.2927		0	k__Bacteria;p__Actinobacteria;c__Actinobacteria;o__Unclassified;f__Unclassified;g__Unclassified;s__Unclassified	0	0	0	0	0	0	0	0	0	0	0	0	0	4	0	0	0	0	0
OTU_327		88.2904		0	k__Bacteria;p__Actinobacteria;c__Actinobacteria;o__Unclassified;f__Unclassified;g__Unclassified;s__Unclassified	0	0	0	0	0	0	0	0	2	0	0	0	0	0	0	0	0	0	0
OTU_771		87.9808		0	k__Bacteria;p__Actinobacteria;c__Actinobacteria;o__Unclassified;f__Unclassified;g__Unclassified;s__Unclassified	0	0	0	0	0	0	0	0	0	0	0	0	0	0	0	0	0	0	16
OTU_1566		87.3171		0	k__Bacteria;p__Actinobacteria;c__Actinobacteria;o__Unclassified;f__Unclassified;g__Unclassified;s__Unclassified	0	0	0	0	3	0	0	0	0	0	0	0	0	0	0	0	0	0	0
OTU_2199		87.1671		0	k__Bacteria;p__Actinobacteria;c__Actinobacteria;o__Unclassified;f__Unclassified;g__Unclassified;s__Unclassified	0	0	0	0	0	0	0	0	0	0	0	3	0	0	0	0	0	0	0
OTU_779		86.9779		0	k__Bacteria;p__Actinobacteria;c__Actinobacteria;o__Unclassified;f__Unclassified;g__Unclassified;s__Unclassified	0	0	0	0	0	0	3	0	0	0	0	0	0	0	0	0	0	0	0
OTU_442		86.7788		0	k__Bacteria;p__Actinobacteria;c__Actinobacteria;o__Unclassified;f__Unclassified;g__Unclassified;s__Unclassified	0	0	0	0	0	0	0	0	0	0	0	0	0	0	0	2	0	0	0
OTU_1496		86.5248		0	k__Bacteria;p__Actinobacteria;c__Actinobacteria;o__Unclassified;f__Unclassified;g__Unclassified;s__Unclassified	0	0	0	0	0	0	0	0	26	0	0	0	0	0	0	0	0	0	0
OTU_2837		86.5248		0	k__Bacteria;p__Actinobacteria;c__Actinobacteria;o__Unclassified;f__Unclassified;g__Unclassified;s__Unclassified	0	0	0	0	0	0	0	0	0	0	0	0	0	0	0	3	0	0	0
OTU_c		100		0	k__Bacteria;p__Actinobacteria;c__Coriobacteriia;o__Coriobacteriales;f__Atopobiaceae;g__Atopobium;s__Atopobium_minutum	0	0	0	0	0	0	0	0	0	0	0	0	0	0	0	0	0	0	0
OTU_823		99.7549		0	k__Bacteria;p__Actinobacteria;c__Coriobacteriia;o__Coriobacteriales;f__Atopobiaceae;g__Libanicoccus;s__Libanicoccus_massiliensis	0	0	0	0	0	0	0	0	0	0	0	0	0	0	0	0	0	4	0
OTU_c		100		0	k__Bacteria;p__Actinobacteria;c__Coriobacteriia;o__Coriobacteriales;f__Atopobiaceae;g__Olsenella;s__Olsenella_phoceensis	0	0	0	0	0	0	0	0	0	0	0	0	0	0	0	0	0	0	0
OTU_1867		98.7745		0	k__Bacteria;p__Actinobacteria;c__Coriobacteriia;o__Coriobacteriales;f__Atopobiaceae;g__Olsenella;s__Olsenella_profusa	0	0	0	0	0	0	0	0	0	0	0	0	6	3	0	10	2	0	0
OTU_692		98.36		1	k__Bacteria;p__Actinobacteria;c__Coriobacteriia;o__Coriobacteriales;f__Atopobiaceae;g__Olsenella;s__Olsenella_profusa_IHU_170227-Descartes42-P3760	0	0	0	0	0	0	0	0	0	0	0	0	0	0	0	0	3	0	0
OTU_2681		100		0	k__Bacteria;p__Actinobacteria;c__Coriobacteriia;o__Coriobacteriales;f__Atopobiaceae;g__Olsenella;s__Olsenella_scatoligenes	0	0	0	0	0	0	0	0	0	0	0	0	0	0	11	0	0	0	0
OTU_c		100		0	k__Bacteria;p__Actinobacteria;c__Coriobacteriia;o__Coriobacteriales;f__Atopobiaceae;g__Olsenella;s__Olsenella_uli	0	0	0	0	0	0	0	0	0	0	0	0	0	0	0	0	0	0	0
OTU_2415		98.04		1	k__Bacteria;p__Actinobacteria;c__Coriobacteriia;o__Coriobacteriales;f__Atopobiaceae;g__Olsenella;s__OlsenellaA_timonensis_OlsenellaA_timonensis_IHU_AA00272_151207_selle7_Sokhna5_ok0	0	0	0	0	0	0	0	0	0	0	0	2	0	0	0	0	0	0	0
OTU_2561		96.8137		0	k__Bacteria;p__Actinobacteria;c__Coriobacteriia;o__Coriobacteriales;f__Atopobiaceae;g__Unclassified;s__Unclassified	0	0	0	49	0	0	0	0	0	0	0	53	9	0	118	0	0	30	0
OTU_2453		99.7537		0	k__Bacteria;p__Actinobacteria;c__Coriobacteriia;o__Coriobacteriales;f__Coriobacteriaceae;g__Atopobium;s__Atopobium_parvulum	0	0	0	0	0	0	0	7	0	0	4	0	12	87	41	27	9	3	0
OTU_2036		99.7543		0	k__Bacteria;p__Actinobacteria;c__Coriobacteriia;o__Coriobacteriales;f__Coriobacteriaceae;g__Atopobium;s__Atopobium_rimae	0	0	0	0	0	0	0	0	0	0	0	7	0	0	0	0	0	0	0
OTU_3253		100		0	k__Bacteria;p__Actinobacteria;c__Coriobacteriia;o__Coriobacteriales;f__Coriobacteriaceae;g__Atopobium;s__Atopobium_vaginae_DSM_15829	0	0	0	0	0	0	0	0	0	0	0	0	13	0	20	0	0	0	0
OTU_3919	OTU_46	100	100	0	k__Bacteria;p__Actinobacteria;c__Coriobacteriia;o__Coriobacteriales;f__Coriobacteriaceae;g__Collinsella;s__Collinsella_aerofaciens	23	0	0	97	0	0	0	0	0	0	0	0	2734	9873	0	6689	0	1565	7474
OTU_1591		99.25		1	k__Bacteria;p__Actinobacteria;c__Coriobacteriia;o__Coriobacteriales;f__Coriobacteriaceae;g__Collinsella;s__Collinsella_ihumii_Collinsella_ihumii_IHU_AA00101_150629_GD1_Guillaume0_cp0	0	0	0	0	0	0	0	0	0	0	0	30	0	0	43	0	315	0	0
OTU_2173		100		0	k__Bacteria;p__Actinobacteria;c__Coriobacteriia;o__Coriobacteriales;f__Coriobacteriaceae;g__Collinsella;s__Collinsella_stercoris	0	0	0	4	0	0	0	0	0	0	0	0	0	0	0	0	0	0	0
OTU_946		100		0	k__Bacteria;p__Actinobacteria;c__Coriobacteriia;o__Coriobacteriales;f__Coriobacteriaceae;g__Collinsella;s__Collinsella_tanakaei	0	0	0	22	0	0	0	0	0	0	0	0	0	0	0	0	0	0	0
OTU_371		97.284		0	k__Bacteria;p__Actinobacteria;c__Coriobacteriia;o__Coriobacteriales;f__Coriobacteriaceae;g__Collinsella;s__Unclassified	0	0	0	5	0	0	0	0	0	0	0	0	85	276	0	134	0	48	124
OTU_4066		100		0	k__Bacteria;p__Actinobacteria;c__Coriobacteriia;o__Coriobacteriales;f__Coriobacteriaceae;g__Enorma;s__Collinsella_massiliensis	0	0	0	2	0	0	0	0	0	0	0	0	0	0	0	0	0	0	0
OTU_2058		100		0	k__Bacteria;p__Actinobacteria;c__Coriobacteriia;o__Coriobacteriales;f__Coriobacteriaceae;g__Enorma;s__Enorma_massiliensis_phI	0	0	9	63	0	0	0	0	0	0	0	291	7	0	0	0	0	0	0
OTU_3323		97.5124		0	k__Bacteria;p__Actinobacteria;c__Coriobacteriia;o__Coriobacteriales;f__Coriobacteriaceae;g__Enorma;s__Unclassified	0	0	0	2	0	0	0	0	0	0	0	5	0	0	0	0	0	0	0
OTU_82		97.7556		0	k__Bacteria;p__Actinobacteria;c__Coriobacteriia;o__Coriobacteriales;f__Coriobacteriaceae;g__Enterorhabdus;s__Unclassified	0	0	0	0	0	0	0	0	0	0	0	0	0	4	0	0	0	0	0
OTU_3676		97.7612		0	k__Bacteria;p__Actinobacteria;c__Coriobacteriia;o__Coriobacteriales;f__Coriobacteriaceae;g__Gordonibacter;s__Unclassified	0	0	22	0	0	0	0	0	0	0	0	0	3	0	15	0	2	0	0
OTU_c		100		0	k__Bacteria;p__Actinobacteria;c__Coriobacteriia;o__Coriobacteriales;f__Coriobacteriaceae;g__Olegusella;s__Olegusella_massiliensis	0	0	0	0	0	0	0	0	0	0	0	0	0	0	0	0	0	0	0
OTU_c		100		0	k__Bacteria;p__Actinobacteria;c__Coriobacteriia;o__Coriobacteriales;f__Coriobacteriaceae;g__Senegalimassilia;s__Senegalimassilia_anaerobia	0	0	0	0	0	0	0	0	0	0	0	0	0	0	0	0	0	0	0
OTU_1841		98.7624		0	k__Bacteria;p__Actinobacteria;c__Coriobacteriia;o__Coriobacteriales;f__Coriobacteriaceae;g__Slackia;s__Slackia_equolifaciens	0	0	0	0	0	0	0	0	0	0	0	0	0	0	56	0	0	0	0
OTU_1563		100		0	k__Bacteria;p__Actinobacteria;c__Coriobacteriia;o__Coriobacteriales;f__Coriobacteriaceae;g__Slackia;s__Slackia_isoflavoniconvertens	0	0	0	0	0	0	0	0	0	0	0	0	0	44	0	518	0	75	460
OTU_2457		97.7778		0	k__Bacteria;p__Actinobacteria;c__Coriobacteriia;o__Coriobacteriales;f__Coriobacteriaceae;g__Slackia;s__Unclassified	0	0	0	0	0	0	0	0	0	0	0	0	2	0	0	0	0	0	0
OTU_3214		100		0	k__Bacteria;p__Actinobacteria;c__Coriobacteriia;o__Coriobacteriales;f__Coriobacteriales_Incertae_Sedis;g__Raoultibacter;s__Raoultibacter_massiliensis	0	0	0	0	0	0	0	0	0	9	0	0	0	0	0	0	0	0	0
OTU_3031		100		0	k__Bacteria;p__Actinobacteria;c__Coriobacteriia;o__Coriobacteriales;f__Coriobacteriales_Incertae_Sedis;g__Raoultibacter;s__Raoultibacter_timonensis	0	0	13	0	0	0	0	0	0	0	0	0	0	0	0	0	0	0	8
OTU_4029		98		1	k__Bacteria;p__Actinobacteria;c__Coriobacteriia;o__Coriobacteriales;f__Eggerthellaceae;g__Adlercreutzia;s__Adlercreutzia_equolifaciens_Adlercreutzia_equolifaciens_IHU_AA00931_161010-Sok-Sokhna45-P3455_nc0	0	0	0	0	0	0	0	0	0	0	0	141	42	3	0	0	49	0	0
OTU_2743		100		0	k__Bacteria;p__Actinobacteria;c__Coriobacteriia;o__Coriobacteriales;f__Eggerthellaceae;g__Adlercreutzia;s__Adlercreutzia_equolifaciens_DSM_19450	0	0	0	0	0	0	0	0	0	0	0	0	98	0	0	0	0	0	0
OTU_3487		100		0	k__Bacteria;p__Actinobacteria;c__Coriobacteriia;o__Coriobacteriales;f__Eggerthellaceae;g__Adlercreutzia;s__Asaccharobacter_celatus	0	0	0	0	0	0	0	0	0	0	0	566	0	126	0	7	142	8	91
OTU_2493		98.7		1	k__Bacteria;p__Actinobacteria;c__Coriobacteriia;o__Coriobacteriales;f__Eggerthellaceae;g__Cryptobacterium;s__Cryptobacterium_curtum_IHU_160502_leftcolon1_Mordav53_P3065P	0	0	0	0	0	0	0	0	0	0	0	0	0	0	0	5	0	0	0
OTU_2237		100		1	k__Bacteria;p__Actinobacteria;c__Coriobacteriia;o__Coriobacteriales;f__Eggerthellaceae;g__Eggerthella;s__Eggerthella lenta_170417-16SLong_Melhem-3911_INCOMPLET	0	0	0	2	0	0	0	7	17	12	0	0	0	0	0	0	0	0	0
OTU_1020		100		0	k__Bacteria;p__Actinobacteria;c__Coriobacteriia;o__Coriobacteriales;f__Eggerthellaceae;g__Eggerthella;s__Eggerthella_lenta	0	0	100	15	0	0	0	0	0	419	0	102	172	53	732	0	70	0	3
OTU_c		100		0	k__Bacteria;p__Actinobacteria;c__Coriobacteriia;o__Coriobacteriales;f__Eggerthellaceae;g__Eggerthella;s__Eggerthella_timonensis	0	0	0	0	0	0	0	0	0	0	0	0	0	0	0	0	0	0	0
OTU_2769		100		0	k__Bacteria;p__Actinobacteria;c__Coriobacteriia;o__Coriobacteriales;f__Eggerthellaceae;g__Gordonibacter;s__Gordonibacter_faecihominis	0	0	0	0	0	0	0	0	0	87	0	0	0	0	392	0	0	0	8
OTU_3097		100		0	k__Bacteria;p__Actinobacteria;c__Coriobacteriia;o__Coriobacteriales;f__Eggerthellaceae;g__Gordonibacter;s__Gordonibacter_pamelaeae	0	0	182	0	0	0	0	0	0	0	0	41	116	0	0	0	152	0	0
OTU_1319		100		0	k__Bacteria;p__Actinobacteria;c__Coriobacteriia;o__Coriobacteriales;f__Eggerthellaceae;g__Gordonibacter;s__Gordonibacter_urolithinfaciens	0	0	0	0	0	0	0	0	0	10	0	0	83	0	0	0	0	0	0
OTU_2303		97.5186		0	k__Bacteria;p__Actinobacteria;c__Coriobacteriia;o__Coriobacteriales;f__Eggerthellaceae;g__Gordonibacter;s__Unclassified	0	0	0	0	0	0	0	0	0	0	0	0	4	0	0	0	0	0	0
OTU_2932		100		0	k__Bacteria;p__Actinobacteria;c__Coriobacteriia;o__Coriobacteriales;f__Eggerthellaceae;g__Senegalimassilia;s__Senegalimassilia_anaerobia_JC110	0	0	0	0	0	0	0	0	0	0	0	0	0	830	0	686	0	437	416
OTU_3687		97.5248		0	k__Bacteria;p__Actinobacteria;c__Coriobacteriia;o__Coriobacteriales;f__Eggerthellaceae;g__Senegalimassilia;s__Unclassified	0	0	0	0	0	0	0	0	0	0	0	0	0	60	0	35	0	4	19
OTU_2222		100		0	k__Bacteria;p__Actinobacteria;c__Coriobacteriia;o__Coriobacteriales;f__Eggerthellaceae;g__Slackia;s__Slackia_exigua_ATCC_700122	0	0	0	0	0	0	0	0	0	0	3	0	0	0	5	0	0	0	0
OTU_964		99.7519		0	k__Bacteria;p__Actinobacteria;c__Coriobacteriia;o__Coriobacteriales;f__Eggerthellaceae;g__Slackia;s__Slackia_piriformis	0	0	0	2	0	0	0	0	0	0	0	0	0	0	0	0	0	0	0
OTU_1301		97.5186		0	k__Bacteria;p__Actinobacteria;c__Coriobacteriia;o__Coriobacteriales;f__Eggerthellaceae;g__Slackia;s__Unclassified	0	0	0	0	0	0	0	0	0	0	0	0	0	0	0	20	0	0	18
OTU_895		96.7662		0	k__Bacteria;p__Actinobacteria;c__Coriobacteriia;o__Coriobacteriales;f__Eggerthellaceae;g__Unclassified;s__Unclassified	0	0	0	3	0	0	0	0	0	13	0	2	4	0	12	0	3	0	0
OTU_372		94.9519		0	k__Bacteria;p__Actinobacteria;c__Coriobacteriia;o__Coriobacteriales;f__Unclassified;g__Unclassified;s__Unclassified	0	0	0	9	0	0	0	0	0	0	0	0	188	943	0	491	0	86	541
OTU_2560		94.8655		0	k__Bacteria;p__Actinobacteria;c__Coriobacteriia;o__Coriobacteriales;f__Unclassified;g__Unclassified;s__Unclassified	0	0	4	12	0	0	0	0	0	0	0	932	0	0	7	800	0	32	0
OTU_3815		94.8403		0	k__Bacteria;p__Actinobacteria;c__Coriobacteriia;o__Coriobacteriales;f__Unclassified;g__Unclassified;s__Unclassified	0	0	0	0	0	0	0	0	0	0	0	3	0	4	2	2	0	0	0
OTU_1302		94.8276		0	k__Bacteria;p__Actinobacteria;c__Coriobacteriia;o__Coriobacteriales;f__Unclassified;g__Unclassified;s__Unclassified	0	0	0	0	0	0	0	0	0	0	0	0	0	0	0	35	0	7	77
OTU_3688		94.8148		0	k__Bacteria;p__Actinobacteria;c__Coriobacteriia;o__Coriobacteriales;f__Unclassified;g__Unclassified;s__Unclassified	0	0	0	0	0	0	0	0	0	0	0	0	0	19	0	27	0	27	12
OTU_4028		94.8148		0	k__Bacteria;p__Actinobacteria;c__Coriobacteriia;o__Coriobacteriales;f__Unclassified;g__Unclassified;s__Unclassified	0	0	0	4	0	0	0	0	0	0	0	58	16	1836	53	1198	11	5	84
OTU_687		94.8148		0	k__Bacteria;p__Actinobacteria;c__Coriobacteriia;o__Coriobacteriales;f__Unclassified;g__Unclassified;s__Unclassified	0	0	0	0	0	0	0	0	0	0	0	31	0	0	0	0	0	0	0
OTU_3147		94.802		0	k__Bacteria;p__Actinobacteria;c__Coriobacteriia;o__Coriobacteriales;f__Unclassified;g__Unclassified;s__Unclassified	0	0	0	0	0	0	0	0	0	0	0	0	0	0	4	0	0	0	0
OTU_3677		94.802		0	k__Bacteria;p__Actinobacteria;c__Coriobacteriia;o__Coriobacteriales;f__Unclassified;g__Unclassified;s__Unclassified	0	0	14	0	0	0	0	0	0	0	0	161	10	0	33	0	10	0	0
OTU_1693		94.7891		0	k__Bacteria;p__Actinobacteria;c__Coriobacteriia;o__Coriobacteriales;f__Unclassified;g__Unclassified;s__Unclassified	0	0	0	0	0	0	0	0	0	0	0	7	0	0	0	0	0	0	0
OTU_896		94.7891		0	k__Bacteria;p__Actinobacteria;c__Coriobacteriia;o__Coriobacteriales;f__Unclassified;g__Unclassified;s__Unclassified	0	0	0	3	0	0	0	0	0	0	0	77	32	14	93	170	17	115	20
OTU_250		94.5545		0	k__Bacteria;p__Actinobacteria;c__Coriobacteriia;o__Coriobacteriales;f__Unclassified;g__Unclassified;s__Unclassified	0	0	0	5	0	0	0	0	0	0	0	0	0	0	2	0	0	0	0
OTU_54		94.3902		0	k__Bacteria;p__Actinobacteria;c__Coriobacteriia;o__Coriobacteriales;f__Unclassified;g__Unclassified;s__Unclassified	0	0	0	0	0	0	0	0	0	0	0	0	0	0	3	0	0	0	0
OTU_13		94.2786		0	k__Bacteria;p__Actinobacteria;c__Coriobacteriia;o__Coriobacteriales;f__Unclassified;g__Unclassified;s__Unclassified	0	0	0	0	0	0	0	0	0	0	0	0	0	0	0	0	0	0	457
OTU_1590		94.0299		0	k__Bacteria;p__Actinobacteria;c__Coriobacteriia;o__Coriobacteriales;f__Unclassified;g__Unclassified;s__Unclassified	0	0	0	2	0	0	0	0	0	0	0	0	0	4	0	0	12	0	0
OTU_1193		94.015		0	k__Bacteria;p__Actinobacteria;c__Coriobacteriia;o__Coriobacteriales;f__Unclassified;g__Unclassified;s__Unclassified	0	0	0	0	0	0	0	0	0	3	0	0	0	0	0	0	0	0	3
OTU_2723		93.7656		0	k__Bacteria;p__Actinobacteria;c__Coriobacteriia;o__Coriobacteriales;f__Unclassified;g__Unclassified;s__Unclassified	0	0	4	0	0	0	0	0	0	0	0	0	0	0	0	0	0	0	40
OTU_1206		93.3002		0	k__Bacteria;p__Actinobacteria;c__Coriobacteriia;o__Coriobacteriales;f__Unclassified;g__Unclassified;s__Unclassified	0	0	0	0	0	0	0	0	0	0	0	0	0	48	0	7	0	0	0
OTU_727		91.8519		0	k__Bacteria;p__Actinobacteria;c__Coriobacteriia;o__Coriobacteriales;f__Unclassified;g__Unclassified;s__Unclassified	0	0	0	0	0	0	0	0	0	0	0	0	0	7	0	0	0	0	0
OTU_1579		91.0448		0	k__Bacteria;p__Actinobacteria;c__Coriobacteriia;o__Coriobacteriales;f__Unclassified;g__Unclassified;s__Unclassified	0	0	0	0	0	0	0	0	0	0	0	0	0	0	2	0	0	0	0
OTU_c		100		0	k__Bacteria;p__Actinobacteria;c__Coriobacteriia;o__Eggerthellales;f__Eggerthellaceae;g__Arabia;s__Arabia_massiliensis	0	0	0	0	0	0	0	0	0	0	0	0	0	0	0	0	0	0	0
OTU_2073		89.9761		0	k__Bacteria;p__Actinobacteria;c__Coriobacteriia;o__Unclassified;f__Unclassified;g__Unclassified;s__Unclassified	0	0	0	20	0	0	0	0	0	0	0	2	118	677	67	567	39	136	495
OTU_2559		89.9756		0	k__Bacteria;p__Actinobacteria;c__Coriobacteriia;o__Unclassified;f__Unclassified;g__Unclassified;s__Unclassified	0	0	0	3	0	0	0	0	0	0	0	105	2	12	5	57	0	0	4
OTU_3689		89.9756		0	k__Bacteria;p__Actinobacteria;c__Coriobacteriia;o__Unclassified;f__Unclassified;g__Unclassified;s__Unclassified	0	0	0	0	0	0	0	0	0	0	0	0	0	20	0	2	0	3	3
OTU_3816		89.9756		0	k__Bacteria;p__Actinobacteria;c__Coriobacteriia;o__Unclassified;f__Unclassified;g__Unclassified;s__Unclassified	0	0	0	0	0	0	0	0	0	0	0	0	0	3	0	0	0	0	0
OTU_897		89.9756		0	k__Bacteria;p__Actinobacteria;c__Coriobacteriia;o__Unclassified;f__Unclassified;g__Unclassified;s__Unclassified	0	0	10	4	0	0	0	0	0	12	0	902	486	252	144	53	266	3	63
OTU_2417		89.951		0	k__Bacteria;p__Actinobacteria;c__Coriobacteriia;o__Unclassified;f__Unclassified;g__Unclassified;s__Unclassified	0	0	0	0	0	0	0	0	0	0	0	4	0	0	0	3	0	0	0
OTU_4027		89.951		0	k__Bacteria;p__Actinobacteria;c__Coriobacteriia;o__Unclassified;f__Unclassified;g__Unclassified;s__Unclassified	0	0	0	0	0	0	0	0	0	0	0	4	8	66	0	36	0	0	6
OTU_252		89.9281		0	k__Bacteria;p__Actinobacteria;c__Coriobacteriia;o__Unclassified;f__Unclassified;g__Unclassified;s__Unclassified	0	0	0	0	0	0	0	0	0	0	0	0	0	0	0	10	0	0	21
OTU_1300		89.9263		0	k__Bacteria;p__Actinobacteria;c__Coriobacteriia;o__Unclassified;f__Unclassified;g__Unclassified;s__Unclassified	0	0	0	0	0	0	0	0	0	0	0	0	0	0	0	8	0	0	6
OTU_1593		89.9015		0	k__Bacteria;p__Actinobacteria;c__Coriobacteriia;o__Unclassified;f__Unclassified;g__Unclassified;s__Unclassified	0	0	0	3	0	0	0	0	0	0	0	7	0	5	0	2	24	0	0
OTU_3678		89.8515		0	k__Bacteria;p__Actinobacteria;c__Coriobacteriia;o__Unclassified;f__Unclassified;g__Unclassified;s__Unclassified	0	0	0	0	0	0	0	0	0	0	0	21	4	42	28	12	10	0	0
OTU_3735		89.8515		0	k__Bacteria;p__Actinobacteria;c__Coriobacteriia;o__Unclassified;f__Unclassified;g__Unclassified;s__Unclassified	0	0	0	2	0	0	0	0	0	0	0	0	0	0	0	0	0	0	0
OTU_3767		89.8515		0	k__Bacteria;p__Actinobacteria;c__Coriobacteriia;o__Unclassified;f__Unclassified;g__Unclassified;s__Unclassified	0	0	6	0	0	0	0	0	0	0	0	0	0	0	0	0	0	0	0
OTU_2722		89.8263		0	k__Bacteria;p__Actinobacteria;c__Coriobacteriia;o__Unclassified;f__Unclassified;g__Unclassified;s__Unclassified	0	0	0	15	0	0	0	0	0	14	0	0	0	0	0	0	0	0	46
OTU_3006		89.604		0	k__Bacteria;p__Actinobacteria;c__Coriobacteriia;o__Unclassified;f__Unclassified;g__Unclassified;s__Unclassified	0	0	2	0	0	0	0	0	0	0	0	0	0	0	0	0	0	0	0
OTU_1646		89.1827		0	k__Bacteria;p__Actinobacteria;c__Coriobacteriia;o__Unclassified;f__Unclassified;g__Unclassified;s__Unclassified	0	0	0	0	0	0	0	0	0	0	0	0	0	0	0	0	0	2	3
OTU_75		89.1358		0	k__Bacteria;p__Actinobacteria;c__Coriobacteriia;o__Unclassified;f__Unclassified;g__Unclassified;s__Unclassified	0	0	0	0	0	0	0	0	0	0	0	0	0	38	0	0	0	0	0
OTU_99		85.0856		0	k__Bacteria;p__Actinobacteria;c__Coriobacteriia;o__Unclassified;f__Unclassified;g__Unclassified;s__Unclassified	0	0	0	0	0	0	0	0	0	0	0	0	0	0	0	5	0	0	0
OTU_1760		84.7255		0	k__Bacteria;p__Actinobacteria;c__Unclassified;o__Unclassified;f__Unclassified;g__Unclassified;s__Unclassified	0	0	2	0	0	0	0	0	0	0	0	0	0	0	0	0	0	0	0
OTU_46		83.9817		0	k__Bacteria;p__Actinobacteria;c__Unclassified;o__Unclassified;f__Unclassified;g__Unclassified;s__Unclassified	0	0	0	0	0	0	0	0	0	0	0	0	2	0	0	0	0	0	0
OTU_1170		83.2558		0	k__Bacteria;p__Actinobacteria;c__Unclassified;o__Unclassified;f__Unclassified;g__Unclassified;s__Unclassified	0	0	0	0	0	0	0	0	0	0	0	2	0	0	0	0	0	0	0
OTU_1811		83.2134		0	k__Bacteria;p__Actinobacteria;c__Unclassified;o__Unclassified;f__Unclassified;g__Unclassified;s__Unclassified	0	0	0	0	0	0	0	0	0	0	0	0	3	0	0	0	0	0	5
OTU_315		83.0097		0	k__Bacteria;p__Actinobacteria;c__Unclassified;o__Unclassified;f__Unclassified;g__Unclassified;s__Unclassified	0	0	0	0	0	0	0	0	0	0	0	0	0	0	0	2	0	0	0
OTU_2484		82.9327		0	k__Bacteria;p__Actinobacteria;c__Unclassified;o__Unclassified;f__Unclassified;g__Unclassified;s__Unclassified	0	0	0	0	0	0	0	0	0	0	0	0	0	0	0	9	0	0	0
OTU_794		82.494		0	k__Bacteria;p__Actinobacteria;c__Unclassified;o__Unclassified;f__Unclassified;g__Unclassified;s__Unclassified	0	0	0	0	0	0	0	0	0	0	0	0	0	11	0	0	0	0	0
OTU_3606		82.3529		0	k__Bacteria;p__Actinobacteria;c__Unclassified;o__Unclassified;f__Unclassified;g__Unclassified;s__Unclassified	0	0	0	0	0	0	0	0	0	0	0	2	0	0	0	0	0	0	0
OTU_1011		82.1176		0	k__Bacteria;p__Actinobacteria;c__Unclassified;o__Unclassified;f__Unclassified;g__Unclassified;s__Unclassified	0	0	0	0	0	0	0	0	0	0	0	2	0	0	0	0	0	0	0
OTU_1982		82.0574		0	k__Bacteria;p__Actinobacteria;c__Unclassified;o__Unclassified;f__Unclassified;g__Unclassified;s__Unclassified	0	0	0	0	0	0	0	0	0	0	0	0	0	0	2	0	0	0	0
OTU_1999		81.0096		0	k__Bacteria;p__Actinobacteria;c__Unclassified;o__Unclassified;f__Unclassified;g__Unclassified;s__Unclassified	0	0	0	0	0	0	0	0	0	0	0	0	0	0	0	2	0	0	0
OTU_2194		80.9353		0	k__Bacteria;p__Actinobacteria;c__Unclassified;o__Unclassified;f__Unclassified;g__Unclassified;s__Unclassified	0	0	0	0	0	0	0	0	0	0	0	0	0	0	0	2	0	0	0
OTU_3835		80.3828		0	k__Bacteria;p__Actinobacteria;c__Unclassified;o__Unclassified;f__Unclassified;g__Unclassified;s__Unclassified	0	0	0	0	0	0	0	0	0	0	0	0	0	0	0	0	0	3	0
OTU_3008		80.2381		0	k__Bacteria;p__Actinobacteria;c__Unclassified;o__Unclassified;f__Unclassified;g__Unclassified;s__Unclassified	0	0	0	0	0	0	0	0	0	0	0	0	0	0	0	0	0	0	3
OTU_2440		80		0	k__Bacteria;p__Actinobacteria;c__Unclassified;o__Unclassified;f__Unclassified;g__Unclassified;s__Unclassified	0	0	0	0	0	0	0	0	0	0	0	0	0	0	0	0	0	63	0
OTU_3604		99.763		0	k__Bacteria;p__Bacteroidetes;c__Bacteroidia;o__Bacteroidales;f__Bacteroidaceae;g__Bacteroides;s__bacterium_NLAE-zl-H471	0	0	0	0	0	0	0	0	0	0	0	1416	0	0	0	0	0	0	0
OTU_4045		100		0	k__Bacteria;p__Bacteroidetes;c__Bacteroidia;o__Bacteroidales;f__Bacteroidaceae;g__Bacteroides;s__bacterium_NLAE-zl-P900	0	0	0	0	0	0	0	0	0	0	0	0	0	0	0	0	4431	0	0
OTU_3228		99.5272		0	k__Bacteria;p__Bacteroidetes;c__Bacteroidia;o__Bacteroidales;f__Bacteroidaceae;g__Bacteroides;s__Bacteroides_acidifaciens	0	0	0	0	0	0	0	0	0	17	0	0	0	0	0	0	0	0	25
OTU_2483		100		1	k__Bacteria;p__Bacteroidetes;c__Bacteroidia;o__Bacteroidales;f__Bacteroidaceae;g__Bacteroides;s__Bacteroides_bouchesdurhonense_Bacteroides_bouchesdurhonense_IHU_AA00427_160307_Senegal_Sokhna3_cp0	0	0	0	0	0	0	0	0	0	0	0	0	0	0	9	0	0	0	0
OTU_855		100		0	k__Bacteria;p__Bacteroidetes;c__Bacteroidia;o__Bacteroidales;f__Bacteroidaceae;g__Bacteroides;s__Bacteroides_caccae	0	0	2607	0	0	0	0	0	0	5	0	231	10870	3	19	0	209	939	3167
OTU_1871		100		0	k__Bacteria;p__Bacteroidetes;c__Bacteroidia;o__Bacteroidales;f__Bacteroidaceae;g__Bacteroides;s__Bacteroides_cellulosilyticus	0	0	467	0	0	0	0	0	0	0	0	0	15	0	55	0	0	7	376
OTU_3198		100		0	k__Bacteria;p__Bacteroidetes;c__Bacteroidia;o__Bacteroidales;f__Bacteroidaceae;g__Bacteroides;s__Bacteroides_clarus	0	0	0	0	0	0	0	0	0	0	0	0	8	0	0	0	0	2	0
OTU_c		100		0	k__Bacteria;p__Bacteroidetes;c__Bacteroidia;o__Bacteroidales;f__Bacteroidaceae;g__Bacteroides;s__Bacteroides_congonense	0	0	0	0	0	0	0	0	0	0	0	0	0	0	0	0	0	0	0
OTU_1324		100		0	k__Bacteria;p__Bacteroidetes;c__Bacteroidia;o__Bacteroidales;f__Bacteroidaceae;g__Bacteroides;s__Bacteroides_coprocola_DSM_17136	0	0	0	0	0	0	0	0	0	0	0	0	0	0	0	0	2	4096	0
OTU_1157		100		0	k__Bacteria;p__Bacteroidetes;c__Bacteroidia;o__Bacteroidales;f__Bacteroidaceae;g__Bacteroides;s__Bacteroides_coprophilus	0	0	0	4	0	0	0	0	0	0	0	0	0	0	0	0	0	0	0
OTU_1425		100		0	k__Bacteria;p__Bacteroidetes;c__Bacteroidia;o__Bacteroidales;f__Bacteroidaceae;g__Bacteroides;s__Bacteroides_dorei	0	0	0	0	0	0	0	0	0	0	0	0	0	119	0	0	0	0	0
OTU_3804		100		0	k__Bacteria;p__Bacteroidetes;c__Bacteroidia;o__Bacteroidales;f__Bacteroidaceae;g__Bacteroides;s__Bacteroides_eggerthii	0	0	0	0	0	0	0	0	0	0	0	0	0	0	15	0	60	0	0
OTU_201		100		0	k__Bacteria;p__Bacteroidetes;c__Bacteroidia;o__Bacteroidales;f__Bacteroidaceae;g__Bacteroides;s__Bacteroides_eggerthii_1_2_48FAA	0	0	864	0	0	0	0	0	0	261	0	0	0	0	0	0	0	49	0
OTU_1903		98.1043		0	k__Bacteria;p__Bacteroidetes;c__Bacteroidia;o__Bacteroidales;f__Bacteroidaceae;g__Bacteroides;s__Bacteroides_faecichinchillae	0	0	6	0	0	0	0	0	0	0	0	0	0	0	0	0	0	0	0
OTU_1695		99.2891		0	k__Bacteria;p__Bacteroidetes;c__Bacteroidia;o__Bacteroidales;f__Bacteroidaceae;g__Bacteroides;s__Bacteroides_finegoldii	0	0	0	0	0	0	0	0	0	18	0	0	0	0	0	0	56	0	0
OTU_2246		98.3412		0	k__Bacteria;p__Bacteroidetes;c__Bacteroidia;o__Bacteroidales;f__Bacteroidaceae;g__Bacteroides;s__Bacteroides_finegoldii_CL09T03C10	0	0	0	6	0	0	0	0	0	0	0	0	0	0	0	0	0	0	0
OTU_3229		100		0	k__Bacteria;p__Bacteroidetes;c__Bacteroidia;o__Bacteroidales;f__Bacteroidaceae;g__Bacteroides;s__Bacteroides_fragilis	0	0	21	30	0	0	0	0	0	0	10	0	1920	0	92	0	0	4	0
OTU_987		100		0	k__Bacteria;p__Bacteroidetes;c__Bacteroidia;o__Bacteroidales;f__Bacteroidaceae;g__Bacteroides;s__Bacteroides_fragilis_HMW_610	0	0	0	1373	0	0	0	0	0	0	0	0	0	0	0	0	0	0	616
OTU_1898		99.763		0	k__Bacteria;p__Bacteroidetes;c__Bacteroidia;o__Bacteroidales;f__Bacteroidaceae;g__Bacteroides;s__Bacteroides_intestinalis	0	0	0	0	0	0	0	0	0	158	0	3	0	0	0	0	0	0	0
OTU_2167		100		1	k__Bacteria;p__Bacteroidetes;c__Bacteroidia;o__Bacteroidales;f__Bacteroidaceae;g__Bacteroides;s__Bacteroides_intestinalis_Bacteroides_intestinalis_IHU_AA00903_160926-93RB_3A_-Melhem-P3364-C1_nc0	0	0	0	16	0	0	0	0	0	0	0	0	0	0	0	0	0	0	216
OTU_1155		100		0	k__Bacteria;p__Bacteroidetes;c__Bacteroidia;o__Bacteroidales;f__Bacteroidaceae;g__Bacteroides;s__Bacteroides_intestinalis_DSM_17393	0	0	0	0	0	0	0	0	0	0	0	7	0	0	0	0	224	0	0
OTU_173		100		0	k__Bacteria;p__Bacteroidetes;c__Bacteroidia;o__Bacteroidales;f__Bacteroidaceae;g__Bacteroides;s__Bacteroides_massiliensis	0	0	4	89	0	0	0	0	0	37	0	123	0	0	0	0	1509	1055	0
OTU_2965		98.97		1	k__Bacteria;p__Bacteroidetes;c__Bacteroidia;o__Bacteroidales;f__Bacteroidaceae;g__Bacteroides;s__Bacteroides_massiliensis_Bacteroides_massiliensis_IHU_AA00675_160523_Mordav62_P3107P_cp0	0	0	0	0	0	0	0	0	0	0	0	0	2	0	0	0	0	0	0
OTU_678		100		0	k__Bacteria;p__Bacteroidetes;c__Bacteroidia;o__Bacteroidales;f__Bacteroidaceae;g__Bacteroides;s__Bacteroides_nordii	0	0	38	0	0	0	0	0	0	0	0	17	52	0	0	0	0	5	16
OTU_c		100		0	k__Bacteria;p__Bacteroidetes;c__Bacteroidia;o__Bacteroidales;f__Bacteroidaceae;g__Bacteroides;s__Bacteroides_oleiciplenus	0	0	0	0	0	0	0	0	0	0	0	0	0	0	0	0	0	0	0
OTU_1807		100		0	k__Bacteria;p__Bacteroidetes;c__Bacteroidia;o__Bacteroidales;f__Bacteroidaceae;g__Bacteroides;s__Bacteroides_ovatus	0	0	0	0	0	0	0	0	0	109	0	17	1466	0	0	15	15	0	0
OTU_2971		99.46		1	k__Bacteria;p__Bacteroidetes;c__Bacteroidia;o__Bacteroidales;f__Bacteroidaceae;g__Bacteroides;s__Bacteroides_ovatus_Bacteroides_ovatus_IHU_AA00857_160829_111_melhem_P3368P_cp0	0	0	898	134	0	0	0	0	0	2	0	0	9	0	0	0	30	9	3
OTU_2660	OTU_383	100	99.763	0	k__Bacteria;p__Bacteroidetes;c__Bacteroidia;o__Bacteroidales;f__Bacteroidaceae;g__Bacteroides;s__Bacteroides_ovatus_CL02T12C04	21	0	1410	774	0	0	0	0	0	0	0	432	0	12	0	0	0	115	201
OTU_802		98.5782		0	k__Bacteria;p__Bacteroidetes;c__Bacteroidia;o__Bacteroidales;f__Bacteroidaceae;g__Bacteroides;s__Bacteroides_ovatus_CL03T12C18	0	0	2	0	0	0	0	0	0	0	0	0	0	0	0	0	0	0	0
OTU_3932		98.1043		0	k__Bacteria;p__Bacteroidetes;c__Bacteroidia;o__Bacteroidales;f__Bacteroidaceae;g__Bacteroides;s__Bacteroides_ovatus_V975	0	0	101	0	0	0	0	0	0	0	0	0	0	0	0	0	0	0	0
OTU_3143		100		0	k__Bacteria;p__Bacteroidetes;c__Bacteroidia;o__Bacteroidales;f__Bacteroidaceae;g__Bacteroides;s__Bacteroides_plebeius	0	0	0	0	0	0	0	0	0	0	0	0	0	0	0	0	0	1963	0
OTU_2114		100		0	k__Bacteria;p__Bacteroidetes;c__Bacteroidia;o__Bacteroidales;f__Bacteroidaceae;g__Bacteroides;s__Bacteroides_salyersiae	0	0	32	0	0	0	0	0	0	0	0	0	0	0	0	0	0	7	0
OTU_335		99.5261		0	k__Bacteria;p__Bacteroidetes;c__Bacteroidia;o__Bacteroidales;f__Bacteroidaceae;g__Bacteroides;s__Bacteroides_salyersiae_WAL_10018_=_DSM_18765_=_JCM_12988	0	0	0	0	0	0	0	0	0	0	0	0	0	0	0	0	33	0	0
OTU_3475		100		0	k__Bacteria;p__Bacteroidetes;c__Bacteroidia;o__Bacteroidales;f__Bacteroidaceae;g__Bacteroides;s__Bacteroides_stercoris	0	0	0	0	0	0	0	0	0	373	0	0	0	0	0	0	0	0	0
OTU_1240		100		0	k__Bacteria;p__Bacteroidetes;c__Bacteroidia;o__Bacteroidales;f__Bacteroidaceae;g__Bacteroides;s__Bacteroides_stercoris_CC31F	0	0	0	0	0	0	0	0	0	0	0	0	7	10	0	7	0	0	0
OTU_3090		100		0	k__Bacteria;p__Bacteroidetes;c__Bacteroidia;o__Bacteroidales;f__Bacteroidaceae;g__Bacteroides;s__Bacteroides_thetaiotaomicron	0	0	11823	1202	0	0	0	0	0	442	0	21	124	8	8	0	89	117	83
OTU_1662		98.3412		0	k__Bacteria;p__Bacteroidetes;c__Bacteroidia;o__Bacteroidales;f__Bacteroidaceae;g__Bacteroides;s__Bacteroides_thetaiotaomicron_VPI-5482	0	0	4	0	0	0	0	0	0	0	0	0	0	0	0	0	0	0	0
OTU_c		100		0	k__Bacteria;p__Bacteroidetes;c__Bacteroidia;o__Bacteroidales;f__Bacteroidaceae;g__Bacteroides;s__Bacteroides_timonense	0	0	0	0	0	0	0	0	0	0	0	0	0	0	0	0	0	0	0
OTU_332		100		0	k__Bacteria;p__Bacteroidetes;c__Bacteroidia;o__Bacteroidales;f__Bacteroidaceae;g__Bacteroides;s__Bacteroides_uniformis	0	0	19150	674	0	0	0	0	0	155	0	0	979	6	46	19	2968	299	682
OTU_1092		100		0	k__Bacteria;p__Bacteroidetes;c__Bacteroidia;o__Bacteroidales;f__Bacteroidaceae;g__Bacteroides;s__Bacteroides_uniformis_str._3978_T3_ii	0	0	0	0	0	0	0	0	0	0	29	0	0	0	0	0	0	0	0
OTU_2049		100		0	k__Bacteria;p__Bacteroidetes;c__Bacteroidia;o__Bacteroidales;f__Bacteroidaceae;g__Bacteroides;s__Bacteroides_vulgatus	0	0	0	0	0	0	0	0	0	0	0	482	5316	0	102	0	0	0	3668
OTU_148		100		0	k__Bacteria;p__Bacteroidetes;c__Bacteroidia;o__Bacteroidales;f__Bacteroidaceae;g__Bacteroides;s__Bacteroides_vulgatus_ATCC_8482	0	0	0	0	0	0	0	0	0	31	4	0	0	0	0	60	11675	0	0
OTU_3963		100		0	k__Bacteria;p__Bacteroidetes;c__Bacteroidia;o__Bacteroidales;f__Bacteroidaceae;g__Bacteroides;s__Bacteroides_vulgatus_dnLKV7	0	0	7853	4616	0	0	0	0	0	0	0	0	0	0	0	0	0	1236	0
OTU_1029		99.763		0	k__Bacteria;p__Bacteroidetes;c__Bacteroidia;o__Bacteroidales;f__Bacteroidaceae;g__Bacteroides;s__Bacteroides_xylanisolvens	0	0	99	70	0	0	0	0	0	0	0	0	36	0	2	11554	0	10	7709
OTU_866		100		0	k__Bacteria;p__Bacteroidetes;c__Bacteroidia;o__Bacteroidales;f__Bacteroidaceae;g__Bacteroides;s__Mediterranea_massiliensis	0	0	0	293	0	0	0	0	0	2	0	0	0	0	0	0	0	0	0
OTU_1699		97.8723		0	k__Bacteria;p__Bacteroidetes;c__Bacteroidia;o__Bacteroidales;f__Bacteroidaceae;g__Bacteroides;s__Unclassified	0	0	177	0	0	0	0	0	0	0	0	0	0	0	0	0	0	144	0
OTU_3055		97.8673		0	k__Bacteria;p__Bacteroidetes;c__Bacteroidia;o__Bacteroidales;f__Bacteroidaceae;g__Bacteroides;s__Unclassified	0	0	0	0	0	0	0	0	0	0	0	0	0	0	0	0	0	3	0
OTU_3438		97.8673		0	k__Bacteria;p__Bacteroidetes;c__Bacteroidia;o__Bacteroidales;f__Bacteroidaceae;g__Bacteroides;s__Unclassified	0	0	2	0	0	0	0	0	0	0	0	0	0	0	0	0	0	8	15
OTU_515		97.8673		0	k__Bacteria;p__Bacteroidetes;c__Bacteroidia;o__Bacteroidales;f__Bacteroidaceae;g__Bacteroides;s__Unclassified	0	0	0	0	0	0	0	0	0	0	0	2	0	0	0	0	0	0	0
OTU_849		97.8673		0	k__Bacteria;p__Bacteroidetes;c__Bacteroidia;o__Bacteroidales;f__Bacteroidaceae;g__Bacteroides;s__Unclassified	0	0	0	0	0	0	0	0	0	0	0	9	13	0	0	0	2	0	0
OTU_2093		97.6303		0	k__Bacteria;p__Bacteroidetes;c__Bacteroidia;o__Bacteroidales;f__Bacteroidaceae;g__Bacteroides;s__Unclassified	0	0	5	0	0	0	0	0	0	0	0	0	0	0	0	0	0	0	0
OTU_2103		97.6303		0	k__Bacteria;p__Bacteroidetes;c__Bacteroidia;o__Bacteroidales;f__Bacteroidaceae;g__Bacteroides;s__Unclassified	0	0	1604	127	0	0	0	0	0	0	0	10	128	0	0	0	291	107	85
OTU_2383		97.6303		0	k__Bacteria;p__Bacteroidetes;c__Bacteroidia;o__Bacteroidales;f__Bacteroidaceae;g__Bacteroides;s__Unclassified	0	0	0	195	0	0	0	0	0	0	0	0	62	0	0	0	0	0	0
OTU_722		97.6303		0	k__Bacteria;p__Bacteroidetes;c__Bacteroidia;o__Bacteroidales;f__Bacteroidaceae;g__Bacteroides;s__Unclassified	0	0	126	0	0	0	0	0	0	0	0	5	86	0	0	0	16	70	37
OTU_1233		97.4057		0	k__Bacteria;p__Bacteroidetes;c__Bacteroidia;o__Bacteroidales;f__Bacteroidaceae;g__Bacteroides;s__Unclassified	0	0	49	0	0	0	0	0	0	3	0	3	0	0	0	0	12	0	0
OTU_1178		97.3995		0	k__Bacteria;p__Bacteroidetes;c__Bacteroidia;o__Bacteroidales;f__Bacteroidaceae;g__Bacteroides;s__Unclassified	0	0	0	50	0	0	0	0	0	0	0	0	58	0	0	0	251	0	26
OTU_2970		97.3995		0	k__Bacteria;p__Bacteroidetes;c__Bacteroidia;o__Bacteroidales;f__Bacteroidaceae;g__Bacteroides;s__Unclassified	0	0	688	14	0	0	0	0	0	2	0	0	35	0	0	0	116	62	207
OTU_1599		97.3934		0	k__Bacteria;p__Bacteroidetes;c__Bacteroidia;o__Bacteroidales;f__Bacteroidaceae;g__Bacteroides;s__Unclassified	0	0	20	9	0	0	0	0	0	3	0	9	85	0	0	0	46	2	3
OTU_2005		97.3934		0	k__Bacteria;p__Bacteroidetes;c__Bacteroidia;o__Bacteroidales;f__Bacteroidaceae;g__Bacteroides;s__Unclassified	0	0	195	57	0	0	0	0	0	0	0	0	16	0	0	463	12	0	185
OTU_2106		97.3934		0	k__Bacteria;p__Bacteroidetes;c__Bacteroidia;o__Bacteroidales;f__Bacteroidaceae;g__Bacteroides;s__Unclassified	0	0	75	0	0	0	0	0	0	0	0	0	0	0	0	0	0	3	0
OTU_2898		97.3934		0	k__Bacteria;p__Bacteroidetes;c__Bacteroidia;o__Bacteroidales;f__Bacteroidaceae;g__Bacteroides;s__Unclassified	0	0	0	0	0	0	0	0	0	10	0	6	0	0	0	0	0	0	0
OTU_485		97.3934		0	k__Bacteria;p__Bacteroidetes;c__Bacteroidia;o__Bacteroidales;f__Bacteroidaceae;g__Bacteroides;s__Unclassified	0	0	0	7	0	0	0	0	0	0	0	3	0	0	0	0	93	48	0
OTU_1470		97.1698		0	k__Bacteria;p__Bacteroidetes;c__Bacteroidia;o__Bacteroidales;f__Bacteroidaceae;g__Bacteroides;s__Unclassified	0	0	17	0	0	0	0	0	0	0	0	0	0	0	0	0	0	2	0
OTU_1102		97.1564		0	k__Bacteria;p__Bacteroidetes;c__Bacteroidia;o__Bacteroidales;f__Bacteroidaceae;g__Bacteroides;s__Unclassified	0	0	0	0	0	0	0	0	0	0	0	0	0	0	0	0	250	0	0
OTU_304		97.1564		0	k__Bacteria;p__Bacteroidetes;c__Bacteroidia;o__Bacteroidales;f__Bacteroidaceae;g__Bacteroides;s__Unclassified	0	0	1286	54	0	0	0	0	0	4	0	27	31	0	0	2	159	30	11
OTU_3616		97.1564		0	k__Bacteria;p__Bacteroidetes;c__Bacteroidia;o__Bacteroidales;f__Bacteroidaceae;g__Bacteroides;s__Unclassified	0	0	0	0	0	0	0	0	0	0	0	0	0	0	0	0	0	0	11
OTU_2096		96.9194		0	k__Bacteria;p__Bacteroidetes;c__Bacteroidia;o__Bacteroidales;f__Bacteroidaceae;g__Unclassified;s__Unclassified	0	0	8	0	0	0	0	0	0	0	0	0	0	0	0	0	8	0	3
OTU_3934		96.9194		0	k__Bacteria;p__Bacteroidetes;c__Bacteroidia;o__Bacteroidales;f__Bacteroidaceae;g__Unclassified;s__Unclassified	0	0	0	0	0	0	0	0	0	0	0	0	0	0	0	0	0	99	0
OTU_2571		96.6825		0	k__Bacteria;p__Bacteroidetes;c__Bacteroidia;o__Bacteroidales;f__Bacteroidaceae;g__Unclassified;s__Unclassified	0	0	0	0	0	0	0	0	0	0	0	0	0	0	0	0	34	8	0
OTU_3865		96.4623		0	k__Bacteria;p__Bacteroidetes;c__Bacteroidia;o__Bacteroidales;f__Bacteroidaceae;g__Unclassified;s__Unclassified	0	0	0	8	0	0	0	0	0	0	0	0	0	0	0	0	0	0	0
OTU_509		96.4455		0	k__Bacteria;p__Bacteroidetes;c__Bacteroidia;o__Bacteroidales;f__Bacteroidaceae;g__Unclassified;s__Unclassified	0	0	0	16	0	0	0	0	0	0	0	0	0	0	0	0	0	350	0
OTU_715		99.2874		0	k__Bacteria;p__Bacteroidetes;c__Bacteroidia;o__Bacteroidales;f__Bacteroidales_Incertae_Sedis;g__Phocaeicola;s__Phocaeicola_abscessus_CCUG_55929	0	0	0	4	0	0	0	0	0	0	0	0	0	0	0	0	0	0	0
OTU_317		100		0	k__Bacteria;p__Bacteroidetes;c__Bacteroidia;o__Bacteroidales;f__Barnesiellaceae;g__Barnesiella;s__Barnesiella_intestinihominis	0	0	44	840	0	0	0	0	0	6	0	0	0	0	0	0	0	391	29
OTU_1417		97.3934		0	k__Bacteria;p__Bacteroidetes;c__Bacteroidia;o__Bacteroidales;f__Barnesiellaceae;g__Barnesiella;s__Unclassified	0	0	0	29	0	0	0	0	0	0	0	0	0	0	0	0	0	16	0
OTU_3791		100		0	k__Bacteria;p__Bacteroidetes;c__Bacteroidia;o__Bacteroidales;f__Barnesiellaceae;g__Coprobacter;s__Coprobacter_fastidiosus	0	0	29	271	0	0	0	0	0	0	0	0	0	0	0	0	2	10	233
OTU_44		100		0	k__Bacteria;p__Bacteroidetes;c__Bacteroidia;o__Bacteroidales;f__Barnesiellaceae;g__Coprobacter;s__Gabonia_massiliensis	0	0	60	0	0	0	0	0	0	0	0	0	0	0	0	0	0	32	0
OTU_3654		97.8673		0	k__Bacteria;p__Bacteroidetes;c__Bacteroidia;o__Bacteroidales;f__Barnesiellaceae;g__Coprobacter;s__Unclassified	0	0	0	0	0	0	0	0	0	0	0	0	0	0	0	2	0	2	0
OTU_1785		99.05		1	k__Bacteria;p__Bacteroidetes;c__Bacteroidia;o__Bacteroidales;f__Marinifilaceae;g__Butycirimonas;s__IHU_170410-16SLong_Niokhor6-3767_INCOMPLET	0	0	0	24	0	0	0	0	0	0	0	0	0	0	0	0	0	2	21
OTU_1414		99.56		1	k__Bacteria;p__Bacteroidetes;c__Bacteroidia;o__Bacteroidales;f__Marinifilaceae;g__Butyricimonas;s__Butyricimonas_massiliensis_Butyricimonas_massiliensis_IHU_AA00992_160801-14B-Sokhna29-P2496-C1_nc0	0	0	0	2	0	0	0	0	0	0	0	0	0	0	0	0	0	0	0
OTU_664		99.76		1	k__Bacteria;p__Bacteroidetes;c__Bacteroidia;o__Bacteroidales;f__Marinifilaceae;g__Butyricimonas;s__Butyricimonas_massiliensis_Butyricimonas_massiliensis_IHU_AA00993_160801-14B-Sokhna29-P2496-C23_nc2	0	0	17	73	0	0	0	0	0	0	0	0	0	0	0	2	0	0	13
OTU_1112		99.52		1	k__Bacteria;p__Bacteroidetes;c__Bacteroidia;o__Bacteroidales;f__Marinifilaceae;g__Butyricimonas;s__Butyricimonas_massiliensis_Butyricimonas_massiliensis_IHU_AA00993_160801-14B-Sokhna29-P2496-C23_nc2	0	0	0	0	0	0	0	0	0	0	0	12	20	0	0	0	0	0	68
OTU_2075		99.0499		0	k__Bacteria;p__Bacteroidetes;c__Bacteroidia;o__Bacteroidales;f__Marinifilaceae;g__Butyricimonas;s__Butyricimonas_paravirosa	0	0	6	341	0	0	0	0	0	10	0	0	19	0	0	0	26	0	0
OTU_c		100		0	k__Bacteria;p__Bacteroidetes;c__Bacteroidia;o__Bacteroidales;f__Marinifilaceae;g__Butyricimonas;s__Butyricimonas_phoceensis	0	0	0	0	0	0	0	0	0	0	0	0	0	0	0	0	0	0	0
OTU_2997		100		0	k__Bacteria;p__Bacteroidetes;c__Bacteroidia;o__Bacteroidales;f__Marinifilaceae;g__Butyricimonas;s__Butyricimonas_virosa	0	0	132	0	0	0	0	0	0	0	0	21	0	3	0	0	0	0	362
OTU_1784		97.8622		0	k__Bacteria;p__Bacteroidetes;c__Bacteroidia;o__Bacteroidales;f__Marinifilaceae;g__Butyricimonas;s__Unclassified	0	0	42	26	0	0	0	0	0	0	0	20	9	5	0	0	19	69	16
OTU_3991		97.6247		0	k__Bacteria;p__Bacteroidetes;c__Bacteroidia;o__Bacteroidales;f__Marinifilaceae;g__Butyricimonas;s__Unclassified	0	0	2	0	0	0	0	0	0	0	0	0	7	0	2	0	50	17	0
OTU_3357		100		0	k__Bacteria;p__Bacteroidetes;c__Bacteroidia;o__Bacteroidales;f__Marinifilaceae;g__Odoribacter;s__Odoribacter_splanchnicus_DSM_20712	0	0	0	516	0	0	0	0	0	0	0	23	44	26	14	0	33	120	718
OTU_377		100		1	k__Bacteria;p__Bacteroidetes;c__Bacteroidia;o__Bacteroidales;f__Marinifilaceae;g__Odoribacter;s__Odoribacter_splanchnicus_Odoribacter_splanchnicus_IHU_AA00455_160328-LeftColon-MorganeDav6_cp3	0	0	0	4	0	0	0	0	0	0	0	0	2	6	2	0	2	3	11
OTU_1991		97.3934		0	k__Bacteria;p__Bacteroidetes;c__Bacteroidia;o__Bacteroidales;f__Marinifilaceae;g__Odoribacter;s__Unclassified	0	0	0	0	0	0	0	0	0	2	0	0	0	0	0	0	0	0	0
OTU_3161		100		0	k__Bacteria;p__Bacteroidetes;c__Bacteroidia;o__Bacteroidales;f__Marinifilaceae;g__Sanguibacteroides;s__Sanguibacteroides_justesenii	0	0	0	0	0	0	0	0	0	0	0	0	0	0	0	0	0	0	66
OTU_c		100		0	k__Bacteria;p__Bacteroidetes;c__Bacteroidia;o__Bacteroidales;f__Marinifilaceae;g__Sanguibacteroides;s__Sanguibacteroides_massiliense	0	0	0	0	0	0	0	0	0	0	0	0	0	0	0	0	0	0	0
OTU_378		96.9121		0	k__Bacteria;p__Bacteroidetes;c__Bacteroidia;o__Bacteroidales;f__Marinifilaceae;g__Unclassified;s__Unclassified	0	0	0	6	0	0	0	0	0	0	0	0	0	0	0	0	0	0	3
OTU_3545		100		0	k__Bacteria;p__Bacteroidetes;c__Bacteroidia;o__Bacteroidales;f__Porphyromonadaceae;g__Barnesiella;s__Barnesiella_intestinihominis_YIT_11860	0	0	0	0	0	0	0	0	0	0	0	131	1973	142	25	0	902	0	0
OTU_1254		97.1564		0	k__Bacteria;p__Bacteroidetes;c__Bacteroidia;o__Bacteroidales;f__Porphyromonadaceae;g__Barnesiella;s__Unclassified	0	0	0	0	0	0	0	0	0	0	0	0	50	0	0	0	20	0	0
OTU_c		100		0	k__Bacteria;p__Bacteroidetes;c__Bacteroidia;o__Bacteroidales;f__Porphyromonadaceae;g__Gabonia;s__Gabonia_massiliensis	0	0	0	0	0	0	0	0	0	0	0	0	0	0	0	0	0	0	0
OTU_c		100		0	k__Bacteria;p__Bacteroidetes;c__Bacteroidia;o__Bacteroidales;f__Porphyromonadaceae;g__Gabonibacter;s__Gabonibacter_massiliensis	0	0	0	0	0	0	0	0	0	0	0	0	0	0	0	0	0	0	0
OTU_c		100		0	k__Bacteria;p__Bacteroidetes;c__Bacteroidia;o__Bacteroidales;f__Porphyromonadaceae;g__Gabonibacter;s__Gabonibacter_timonensis	0	0	0	0	0	0	0	0	0	0	0	0	0	0	0	0	0	0	0
OTU_339		100		0	k__Bacteria;p__Bacteroidetes;c__Bacteroidia;o__Bacteroidales;f__Porphyromonadaceae;g__Parabacteroides;s__Parabacteroides_johnsonii_DSM_18315	0	0	0	0	0	0	0	0	0	0	0	0	0	0	0	6	0	0	0
OTU_699		100		0	k__Bacteria;p__Bacteroidetes;c__Bacteroidia;o__Bacteroidales;f__Porphyromonadaceae;g__Porphyromonas;s__Porphyromonas_asaccharolytica_DSM_20707	0	0	0	0	0	0	0	0	0	65	0	0	0	0	0	0	0	0	0
OTU_245		98.27		1	k__Bacteria;p__Bacteroidetes;c__Bacteroidia;o__Bacteroidales;f__Porphyromonadaceae;g__Porphyromonas;s__Porphyromonas_asaccharolytica_Porphyromonas_asaccharolytica_IHU_AA00702_160526-Urine-P40-D7-8-Samy-P3184P_cp0	0	0	0	0	0	0	0	0	0	3	0	0	0	0	0	0	0	0	0
OTU_1397		99.7636		0	k__Bacteria;p__Bacteroidetes;c__Bacteroidia;o__Bacteroidales;f__Porphyromonadaceae;g__Porphyromonas;s__Porphyromonas_bennonis_DSM_23058_=_JCM_16335	0	0	0	0	0	0	0	0	0	0	0	0	0	0	0	0	0	0	9
OTU_1797		99.2891		0	k__Bacteria;p__Bacteroidetes;c__Bacteroidia;o__Bacteroidales;f__Porphyromonadaceae;g__Porphyromonas;s__Porphyromonas_gingivalis	0	0	0	0	0	5	0	0	0	0	0	0	0	0	0	0	0	0	0
OTU_2179		99.763		0	k__Bacteria;p__Bacteroidetes;c__Bacteroidia;o__Bacteroidales;f__Porphyromonadaceae;g__Porphyromonas;s__Porphyromonas_pasteri	0	0	0	0	0	0	0	0	0	0	0	0	0	0	0	0	0	2	3
OTU_2943		99.7636		0	k__Bacteria;p__Bacteroidetes;c__Bacteroidia;o__Bacteroidales;f__Porphyromonadaceae;g__Porphyromonas;s__Porphyromonas_uenonis	0	0	0	3	0	0	0	0	0	0	0	0	0	0	0	0	0	4	0
OTU_1729		97.6359		0	k__Bacteria;p__Bacteroidetes;c__Bacteroidia;o__Bacteroidales;f__Porphyromonadaceae;g__Porphyromonas;s__Unclassified	0	0	0	0	0	0	0	0	0	0	0	0	0	0	2	0	0	0	0
OTU_1706		99.5249		0	k__Bacteria;p__Bacteroidetes;c__Bacteroidia;o__Bacteroidales;f__Prevotellaceae;g__Paraprevotella;s__Paraprevotella_clara	0	0	348	0	0	0	0	0	0	0	0	0	99	0	0	0	0	0	0
OTU_2886		98.1		1	k__Bacteria;p__Bacteroidetes;c__Bacteroidia;o__Bacteroidales;f__Prevotellaceae;g__Paraprevotella;s__Paraprevotella_clara_Paraprevotella_clara_IHU_AA00431_160314_Colon_MorganeDav3_cp4	0	0	90	0	0	0	0	0	0	0	0	0	6	0	0	0	534	407	0
OTU_3832		99.76		1	k__Bacteria;p__Bacteroidetes;c__Bacteroidia;o__Bacteroidales;f__Prevotellaceae;g__Paraprevotella;s__Prevotella caldimerdae_z170417-V3V4-Vagin-SellesFraiches-Afouda43-4119	0	0	0	0	0	0	0	0	0	0	0	0	0	0	0	238	0	0	18
OTU_1190	OTU_1632	99.763	99.763	0	k__Bacteria;p__Bacteroidetes;c__Bacteroidia;o__Bacteroidales;f__Prevotellaceae;g__Prevotella;s__Prevotella_bivia	13	80	0	2	0	0	0	0	0	0	0	0	5	0	0	0	5	0	0
OTU_1956		99.763		0	k__Bacteria;p__Bacteroidetes;c__Bacteroidia;o__Bacteroidales;f__Prevotellaceae;g__Prevotella;s__Prevotella_buccalis	0	0	0	0	0	0	0	0	0	0	0	0	0	0	0	0	0	2	0
OTU_1749		99.2891		0	k__Bacteria;p__Bacteroidetes;c__Bacteroidia;o__Bacteroidales;f__Prevotellaceae;g__Prevotella;s__Prevotella_buccalis_DNF00985	0	0	0	0	0	0	0	0	0	0	0	0	0	0	0	5	0	0	0
OTU_c		100		0	k__Bacteria;p__Bacteroidetes;c__Bacteroidia;o__Bacteroidales;f__Prevotellaceae;g__Prevotella;s__Prevotella_caldimerdae	0	0	0	0	0	0	0	0	0	0	0	0	0	0	0	0	0	0	0
OTU_3732		100		0	k__Bacteria;p__Bacteroidetes;c__Bacteroidia;o__Bacteroidales;f__Prevotellaceae;g__Prevotella;s__Prevotella_corporis	0	0	0	3	0	0	0	0	0	0	0	0	0	0	0	6	0	0	0
OTU_3761	OTU_1649	98.3412	99.763	0	k__Bacteria;p__Bacteroidetes;c__Bacteroidia;o__Bacteroidales;f__Prevotellaceae;g__Prevotella;s__Prevotella_nigrescens	11	0	0	0	0	0	0	0	0	0	0	4	0	0	0	0	0	0	0
OTU_2584		99.763		0	k__Bacteria;p__Bacteroidetes;c__Bacteroidia;o__Bacteroidales;f__Prevotellaceae;g__Prevotella;s__Prevotella_oris	0	0	0	0	0	0	0	0	0	0	0	0	0	0	0	9	0	0	0
OTU_c		100		0	k__Bacteria;p__Bacteroidetes;c__Bacteroidia;o__Bacteroidales;f__Prevotellaceae;g__Prevotella;s__Prevotella_provencensis	0	0	0	0	0	0	0	0	0	0	0	0	0	0	0	0	0	0	0
OTU_3457		99.763		0	k__Bacteria;p__Bacteroidetes;c__Bacteroidia;o__Bacteroidales;f__Prevotellaceae;g__Prevotella;s__Prevotella_timonensis	0	0	0	0	0	0	0	0	0	0	0	0	8	0	10	0	0	0	0
OTU_3070		97.6303		0	k__Bacteria;p__Bacteroidetes;c__Bacteroidia;o__Bacteroidales;f__Prevotellaceae;g__Prevotella;s__Unclassified	0	0	0	0	0	0	0	0	0	0	0	0	0	0	0	2	0	0	0
OTU_3950		97.6303		0	k__Bacteria;p__Bacteroidetes;c__Bacteroidia;o__Bacteroidales;f__Prevotellaceae;g__Prevotella;s__Unclassified	0	0	0	0	0	0	0	0	0	0	0	0	0	0	0	0	2	0	0
OTU_3364		99.2891		0	k__Bacteria;p__Bacteroidetes;c__Bacteroidia;o__Bacteroidales;f__Prevotellaceae;g__Prevotella_6;s__Prevotella_salivae	0	0	0	0	0	0	0	0	0	0	0	0	0	0	0	0	0	8	3
OTU_2343		100		0	k__Bacteria;p__Bacteroidetes;c__Bacteroidia;o__Bacteroidales;f__Prevotellaceae;g__Prevotella_7;s__Massiliprevotella_massiliensis	0	0	0	0	0	0	0	0	0	0	0	0	0	0	0	0	0	317	0
OTU_801		99.763		0	k__Bacteria;p__Bacteroidetes;c__Bacteroidia;o__Bacteroidales;f__Prevotellaceae;g__Prevotella_7;s__Prevotella_buccae_ATCC_33574	0	0	0	0	0	0	0	3	0	0	0	0	0	0	0	0	0	0	0
OTU_3077		98.1043		0	k__Bacteria;p__Bacteroidetes;c__Bacteroidia;o__Bacteroidales;f__Prevotellaceae;g__Prevotella_7;s__Prevotella_denticola	0	0	0	0	0	0	0	0	0	0	0	0	2	0	0	0	0	0	0
OTU_1017		99.763		0	k__Bacteria;p__Bacteroidetes;c__Bacteroidia;o__Bacteroidales;f__Prevotellaceae;g__Prevotella_7;s__Prevotella_histicola	0	0	0	0	0	0	0	0	0	0	0	0	0	4	0	10	5	6	3
OTU_1323		98.3412		0	k__Bacteria;p__Bacteroidetes;c__Bacteroidia;o__Bacteroidales;f__Prevotellaceae;g__Prevotella_7;s__Prevotella_jejuni	0	0	0	0	0	0	0	0	0	0	0	0	0	0	0	0	3	0	0
OTU_822	OTU_1428	100	99.763	0	k__Bacteria;p__Bacteroidetes;c__Bacteroidia;o__Bacteroidales;f__Prevotellaceae;g__Prevotella_7;s__Prevotella_melaninogenica_ATCC_25845	356	0	0	0	0	0	0	0	0	0	0	0	4	0	2	7	3	3	11
OTU_763		97.8723		0	k__Bacteria;p__Bacteroidetes;c__Bacteroidia;o__Bacteroidales;f__Prevotellaceae;g__Prevotella_7;s__Unclassified	0	0	0	0	0	0	0	0	0	0	0	0	0	0	0	0	0	7	0
OTU_1624		97.3934		0	k__Bacteria;p__Bacteroidetes;c__Bacteroidia;o__Bacteroidales;f__Prevotellaceae;g__Prevotella_7;s__Unclassified	0	0	0	0	0	0	0	0	0	0	0	0	0	0	3	0	5	4	0
OTU_2539		97.3934		0	k__Bacteria;p__Bacteroidetes;c__Bacteroidia;o__Bacteroidales;f__Prevotellaceae;g__Prevotella_7;s__Unclassified	0	0	0	0	0	0	0	0	0	0	0	0	0	0	0	2	0	0	0
OTU_2940	OTU_1364	100	99.2891	0	k__Bacteria;p__Bacteroidetes;c__Bacteroidia;o__Bacteroidales;f__Prevotellaceae;g__Prevotella_9;s__Prevotella_copri	51	59	0	0	0	0	0	0	0	0	0	3	0	2428	3	15163	0	0	9
OTU_3540		99.5261		0	k__Bacteria;p__Bacteroidetes;c__Bacteroidia;o__Bacteroidales;f__Prevotellaceae;g__Prevotella_9;s__Prevotella_copri_DSM_18205	0	0	0	0	0	0	0	0	0	0	0	0	83	0	0	0	0	45147	0
OTU_2090		97.3934		0	k__Bacteria;p__Bacteroidetes;c__Bacteroidia;o__Bacteroidales;f__Prevotellaceae;g__Prevotella_9;s__Unclassified	0	0	0	0	0	0	0	0	0	0	0	0	0	0	0	967	0	9	15
OTU_22		97.3934		0	k__Bacteria;p__Bacteroidetes;c__Bacteroidia;o__Bacteroidales;f__Prevotellaceae;g__Prevotella_9;s__Unclassified	0	0	0	0	0	0	0	0	0	0	0	0	2	52	0	2814	0	2920	39
OTU_c		100		0	k__Bacteria;p__Bacteroidetes;c__Bacteroidia;o__Bacteroidales;f__Rikenellaceae;g__Alistipes;s__Alistipes_caccae	0	0	0	0	0	0	0	0	0	0	0	0	0	0	0	0	0	0	0
OTU_3444		98.8152		0	k__Bacteria;p__Bacteroidetes;c__Bacteroidia;o__Bacteroidales;f__Rikenellaceae;g__Alistipes;s__Alistipes_finegoldii	0	0	0	0	0	0	0	0	0	0	0	0	0	0	0	0	3	0	5
OTU_2881		100		0	k__Bacteria;p__Bacteroidetes;c__Bacteroidia;o__Bacteroidales;f__Rikenellaceae;g__Alistipes;s__Alistipes_finegoldii_DSM_17242	0	0	0	0	0	0	0	0	0	4	0	0	0	0	0	0	19	3	0
OTU_2474		100		0	k__Bacteria;p__Bacteroidetes;c__Bacteroidia;o__Bacteroidales;f__Rikenellaceae;g__Alistipes;s__Alistipes_indistinctus_YIT_12060	0	0	0	9	0	0	0	0	0	0	0	0	0	0	0	0	0	0	0
OTU_c		100		0	k__Bacteria;p__Bacteroidetes;c__Bacteroidia;o__Bacteroidales;f__Rikenellaceae;g__Alistipes;s__Alistipes_jeddahensis	0	0	0	0	0	0	0	0	0	0	0	0	0	0	0	0	0	0	0
OTU_41		99.0521		0	k__Bacteria;p__Bacteroidetes;c__Bacteroidia;o__Bacteroidales;f__Rikenellaceae;g__Alistipes;s__Alistipes_massiliensis	0	0	0	12	0	0	0	0	0	0	0	0	0	0	0	0	0	0	0
OTU_1778		100		0	k__Bacteria;p__Bacteroidetes;c__Bacteroidia;o__Bacteroidales;f__Rikenellaceae;g__Alistipes;s__Alistipes_obesi	0	0	0	31	0	0	0	0	0	0	0	0	0	0	0	0	0	907	663
OTU_c		100		0	k__Bacteria;p__Bacteroidetes;c__Bacteroidia;o__Bacteroidales;f__Rikenellaceae;g__Alistipes;s__Alistipes_obesihominis	0	0	0	0	0	0	0	0	0	0	0	0	0	0	0	0	0	0	0
OTU_3854		100		0	k__Bacteria;p__Bacteroidetes;c__Bacteroidia;o__Bacteroidales;f__Rikenellaceae;g__Alistipes;s__Alistipes_onderdonkii	0	0	174	1958	0	0	0	0	0	88	0	0	0	0	0	0	0	34	0
OTU_2455		99.05		1	k__Bacteria;p__Bacteroidetes;c__Bacteroidia;o__Bacteroidales;f__Rikenellaceae;g__Alistipes;s__Alistipes_onderdonkii_IHU_170514-V3V4-VIH-Sokhna16-p4349p_	0	0	0	0	0	0	0	0	0	0	0	0	0	0	0	0	4	0	0
OTU_2033		100		0	k__Bacteria;p__Bacteroidetes;c__Bacteroidia;o__Bacteroidales;f__Rikenellaceae;g__Alistipes;s__Alistipes_onderdonkii_WAL_8169_=_DSM_19147	0	0	0	0	0	0	0	0	0	0	0	70	144	4	24	0	13	0	0
OTU_3210		100		0	k__Bacteria;p__Bacteroidetes;c__Bacteroidia;o__Bacteroidales;f__Rikenellaceae;g__Alistipes;s__Alistipes_putredinis_DSM_17216	0	0	262	274	3251	0	0	0	0	15	0	248	189	12	17	0	0	583	142
OTU_767		99.53		1	k__Bacteria;p__Bacteroidetes;c__Bacteroidia;o__Bacteroidales;f__Rikenellaceae;g__Alistipes;s__Alistipes_senegalensis_Alistipes_senegalensis_IHU_AA00032_150622_GD4_Guillaume3_cp1	0	0	0	0	0	0	0	0	0	0	0	0	0	0	0	0	0	14	40
OTU_489		99.0521		0	k__Bacteria;p__Bacteroidetes;c__Bacteroidia;o__Bacteroidales;f__Rikenellaceae;g__Alistipes;s__Alistipes_senegalensis_JC50	0	0	0	0	0	0	0	0	0	0	0	0	14	0	0	2	17	0	0
OTU_3670		100		0	k__Bacteria;p__Bacteroidetes;c__Bacteroidia;o__Bacteroidales;f__Rikenellaceae;g__Alistipes;s__Alistipes_shahii	0	0	3	16	0	0	0	0	0	0	0	27	29	24	6	0	135	124	1521
OTU_c		100		0	k__Bacteria;p__Bacteroidetes;c__Bacteroidia;o__Bacteroidales;f__Rikenellaceae;g__Alistipes;s__Alistipes_timonensis	0	0	0	0	0	0	0	0	0	0	0	0	0	0	0	0	0	0	0
OTU_988	OTU_1421	100	99.75	0	k__Bacteria;p__Bacteroidetes;c__Bacteroidia;o__Bacteroidales;f__Rikenellaceae;g__Alistipes;s__Faecalibacterium_prausnitzii	44	0	12595	37	213	0	0	0	0	0	0	13147	3179	9844	4560	11646	4226	7423	6243
OTU_2230		97.6303		0	k__Bacteria;p__Bacteroidetes;c__Bacteroidia;o__Bacteroidales;f__Rikenellaceae;g__Alistipes;s__Unclassified	0	0	0	0	0	0	0	0	0	0	0	0	0	0	0	0	2	0	12
OTU_914		97.6303		0	k__Bacteria;p__Bacteroidetes;c__Bacteroidia;o__Bacteroidales;f__Rikenellaceae;g__Alistipes;s__Unclassified	0	0	0	0	0	0	0	0	0	0	0	0	0	0	0	0	2	0	0
OTU_542		97.3934		0	k__Bacteria;p__Bacteroidetes;c__Bacteroidia;o__Bacteroidales;f__Rikenellaceae;g__Alistipes;s__Unclassified	0	0	0	2	0	0	0	0	0	2	0	0	0	0	0	0	7	4	0
OTU_3020		97.1631		0	k__Bacteria;p__Bacteroidetes;c__Bacteroidia;o__Bacteroidales;f__Rikenellaceae;g__Alistipes;s__Unclassified	0	0	8	12	72	0	0	0	0	0	0	4	0	0	0	0	0	8	0
OTU_c		100		0	k__bacteria;p__Bacteroidetes;c__Bacteroidia;o__Bacteroidales;f__Rikenellaceae;g__Anaerocella;s__Anaerocella_delicata	0	0	0	0	0	0	0	0	0	0	0	0	0	0	0	0	0	0	0
OTU_c		100		0	k__Bacteria;p__Bacteroidetes;c__Bacteroidia;o__Bacteroidales;f__Rikenellaceae;g__Tidjanibacter;s__Tidjanibacter_massiliensis	0	0	0	0	0	0	0	0	0	0	0	0	0	0	0	0	0	0	0
OTU_3581		96.9194		0	k__Bacteria;p__Bacteroidetes;c__Bacteroidia;o__Bacteroidales;f__Rikenellaceae;g__Unclassified;s__Unclassified	0	0	0	23	0	0	0	0	0	0	0	0	0	0	0	0	4	496	0
OTU_973		96.9194		0	k__Bacteria;p__Bacteroidetes;c__Bacteroidia;o__Bacteroidales;f__Rikenellaceae;g__Unclassified;s__Unclassified	0	0	0	0	0	0	0	0	0	0	0	0	0	0	0	0	0	7	3
OTU_c		100		0	k__Bacteria;p__Bacteroidetes;c__Bacteroidia;o__Bacteroidales;f__Tannerellaceae;g__Parabacteroides;s__Parabacteroides_bouchesdurhonensis	0	0	0	0	0	0	0	0	0	0	0	0	0	0	0	0	0	0	0
OTU_2485		98.5782		0	k__Bacteria;p__Bacteroidetes;c__Bacteroidia;o__Bacteroidales;f__Tannerellaceae;g__Parabacteroides;s__Parabacteroides_chinchillae	0	0	0	0	0	0	0	0	0	0	0	0	0	0	0	0	0	0	4
OTU_931		99.763		0	k__Bacteria;p__Bacteroidetes;c__Bacteroidia;o__Bacteroidales;f__Tannerellaceae;g__Parabacteroides;s__Parabacteroides_distasonis	0	0	539	406	0	0	0	0	0	0	0	0	0	0	0	0	0	0	9
OTU_2801		100		0	k__Bacteria;p__Bacteroidetes;c__Bacteroidia;o__Bacteroidales;f__Tannerellaceae;g__Parabacteroides;s__Parabacteroides_distasonis_ATCC_8503	0	0	0	0	0	0	0	0	0	0	0	0	127	0	0	0	16	0	19
OTU_3336		98.3412		0	k__Bacteria;p__Bacteroidetes;c__Bacteroidia;o__Bacteroidales;f__Tannerellaceae;g__Parabacteroides;s__Parabacteroides_distasonis_str._3776_D15_iv	0	0	164	0	0	0	0	0	0	0	0	0	0	0	0	0	0	4	0
OTU_3111		99.0521		0	k__Bacteria;p__Bacteroidetes;c__Bacteroidia;o__Bacteroidales;f__Tannerellaceae;g__Parabacteroides;s__Parabacteroides_faecis	0	0	681	0	0	0	0	0	0	22	0	0	0	0	0	0	0	0	0
OTU_3270		100		0	k__Bacteria;p__Bacteroidetes;c__Bacteroidia;o__Bacteroidales;f__Tannerellaceae;g__Parabacteroides;s__Parabacteroides_goldsteinii	0	0	4409	109	7	0	0	0	0	8	0	0	0	0	0	0	0	0	0
OTU_1719		99.763		0	k__Bacteria;p__Bacteroidetes;c__Bacteroidia;o__Bacteroidales;f__Tannerellaceae;g__Parabacteroides;s__Parabacteroides_gordonii	0	0	3	0	0	0	0	0	0	0	0	0	0	0	0	0	0	0	0
OTU_c		100		0	k__Bacteria;p__Bacteroidetes;c__Bacteroidia;o__Bacteroidales;f__Tannerellaceae;g__Parabacteroides;s__Parabacteroides_johnsonii	0	0	0	0	0	0	0	0	0	0	0	0	0	0	0	0	0	0	0
OTU_c		100		0	k__Bacteria;p__Bacteroidetes;c__Bacteroidia;o__Bacteroidales;f__Tannerellaceae;g__Parabacteroides;s__Parabacteroides_massiliense	0	0	0	0	0	0	0	0	0	0	0	0	0	0	0	0	0	0	0
OTU_421		100		0	k__Bacteria;p__Bacteroidetes;c__Bacteroidia;o__Bacteroidales;f__Tannerellaceae;g__Parabacteroides;s__Parabacteroides_merdae	0	0	7677	205	43233	0	0	0	0	8	0	9	507	69	10	0	1289	932	176
OTU_c		100		0	k__Bacteria;p__Bacteroidetes;c__Bacteroidia;o__Bacteroidales;f__Tannerellaceae;g__Parabacteroides;s__Parabacteroides_provencensis	0	0	0	0	0	0	0	0	0	0	0	0	0	0	0	0	0	0	0
OTU_2533		97.8723		0	k__Bacteria;p__Bacteroidetes;c__Bacteroidia;o__Bacteroidales;f__Tannerellaceae;g__Parabacteroides;s__Unclassified	0	0	11	0	0	0	0	0	0	0	0	0	465	0	0	0	40	0	140
OTU_2748		97.6331		0	k__Bacteria;p__Bacteroidetes;c__Bacteroidia;o__Bacteroidales;f__Tannerellaceae;g__Parabacteroides;s__Unclassified	0	0	419	10	127	0	0	0	0	0	0	0	39	0	0	0	61	44	0
OTU_3824		97.6303		0	k__Bacteria;p__Bacteroidetes;c__Bacteroidia;o__Bacteroidales;f__Tannerellaceae;g__Parabacteroides;s__Unclassified	0	0	28	0	0	0	0	0	0	0	0	0	0	0	0	0	0	0	0
OTU_3275		97.3995		0	k__Bacteria;p__Bacteroidetes;c__Bacteroidia;o__Bacteroidales;f__Tannerellaceae;g__Parabacteroides;s__Unclassified	0	0	830	116	0	0	0	0	0	2	0	0	42	0	0	0	0	94	43
OTU_3312		97.3373		0	k__Bacteria;p__Bacteroidetes;c__Bacteroidia;o__Bacteroidales;f__Tannerellaceae;g__Parabacteroides;s__Unclassified	0	0	964	12	0	0	0	0	0	2	0	0	0	0	0	0	0	0	0
OTU_23		94.9309		0	k__Bacteria;p__Bacteroidetes;c__Bacteroidia;o__Bacteroidales;f__Unclassified;g__Unclassified;s__Unclassified	0	0	0	0	0	0	0	0	0	0	0	4	8	35	0	311	0	947	3
OTU_1694		94.8956		0	k__Bacteria;p__Bacteroidetes;c__Bacteroidia;o__Bacteroidales;f__Unclassified;g__Unclassified;s__Unclassified	0	0	584	24	2	0	0	0	0	0	0	26	23	0	0	0	86	151	17
OTU_3019		94.8837		0	k__Bacteria;p__Bacteroidetes;c__Bacteroidia;o__Bacteroidales;f__Unclassified;g__Unclassified;s__Unclassified	0	0	31	8	20	0	0	0	0	0	0	6	14	0	0	0	0	48	0
OTU_2229		94.8718		0	k__Bacteria;p__Bacteroidetes;c__Bacteroidia;o__Bacteroidales;f__Unclassified;g__Unclassified;s__Unclassified	0	0	0	0	0	0	0	0	0	0	0	0	0	0	0	0	2	4	0
OTU_2955		94.8718		0	k__Bacteria;p__Bacteroidetes;c__Bacteroidia;o__Bacteroidales;f__Unclassified;g__Unclassified;s__Unclassified	0	0	9	22	0	0	0	0	0	4	0	0	0	0	0	0	0	0	0
OTU_1046		94.8598		0	k__Bacteria;p__Bacteroidetes;c__Bacteroidia;o__Bacteroidales;f__Unclassified;g__Unclassified;s__Unclassified	0	0	2	28	0	0	0	0	0	0	0	2	0	0	0	0	45	0	0
OTU_2749		94.8598		0	k__Bacteria;p__Bacteroidetes;c__Bacteroidia;o__Bacteroidales;f__Unclassified;g__Unclassified;s__Unclassified	0	0	110	8	465	0	0	0	0	0	0	0	5	0	0	0	56	13	3
OTU_2104		94.8478		0	k__Bacteria;p__Bacteroidetes;c__Bacteroidia;o__Bacteroidales;f__Unclassified;g__Unclassified;s__Unclassified	0	0	908	147	0	0	0	0	0	0	0	4	550	0	0	4	253	87	157
OTU_2289		94.8478		0	k__Bacteria;p__Bacteroidetes;c__Bacteroidia;o__Bacteroidales;f__Unclassified;g__Unclassified;s__Unclassified	0	0	0	0	0	0	0	0	0	0	0	0	0	0	0	2	0	0	0
OTU_723		94.8478		0	k__Bacteria;p__Bacteroidetes;c__Bacteroidia;o__Bacteroidales;f__Unclassified;g__Unclassified;s__Unclassified	0	0	81	6	0	0	0	0	0	0	0	5	283	0	0	0	75	64	424
OTU_118		94.8357		0	k__Bacteria;p__Bacteroidetes;c__Bacteroidia;o__Bacteroidales;f__Unclassified;g__Unclassified;s__Unclassified	0	0	0	0	0	0	0	0	0	0	0	0	0	0	0	0	0	46	0
OTU_1600		94.8357		0	k__Bacteria;p__Bacteroidetes;c__Bacteroidia;o__Bacteroidales;f__Unclassified;g__Unclassified;s__Unclassified	0	0	17	18	0	0	0	0	0	0	0	11	46	0	0	0	27	0	0
OTU_2382		94.8357		0	k__Bacteria;p__Bacteroidetes;c__Bacteroidia;o__Bacteroidales;f__Unclassified;g__Unclassified;s__Unclassified	0	0	60	13	0	0	0	0	0	0	0	0	58	0	0	0	35	0	3
OTU_2534		94.8357		0	k__Bacteria;p__Bacteroidetes;c__Bacteroidia;o__Bacteroidales;f__Unclassified;g__Unclassified;s__Unclassified	0	0	21	0	0	0	0	0	0	0	0	0	39	0	0	0	5	0	10
OTU_3840		94.8357		0	k__Bacteria;p__Bacteroidetes;c__Bacteroidia;o__Bacteroidales;f__Unclassified;g__Unclassified;s__Unclassified	0	0	6	0	0	0	0	0	0	0	0	0	0	0	2	0	3	0	0
OTU_1103		94.8235		0	k__Bacteria;p__Bacteroidetes;c__Bacteroidia;o__Bacteroidales;f__Unclassified;g__Unclassified;s__Unclassified	0	0	5	0	0	0	0	0	0	0	0	5	0	0	0	0	43	5	0
OTU_974		94.8235		0	k__Bacteria;p__Bacteroidetes;c__Bacteroidia;o__Bacteroidales;f__Unclassified;g__Unclassified;s__Unclassified	0	0	0	0	0	0	0	0	0	0	0	0	0	0	0	0	0	56	14
OTU_1177		94.8113		0	k__Bacteria;p__Bacteroidetes;c__Bacteroidia;o__Bacteroidales;f__Unclassified;g__Unclassified;s__Unclassified	0	0	2	8	0	0	0	0	0	0	0	0	0	0	0	0	0	0	0
OTU_1416		94.8113		0	k__Bacteria;p__Bacteroidetes;c__Bacteroidia;o__Bacteroidales;f__Unclassified;g__Unclassified;s__Unclassified	0	0	0	26	0	0	0	0	0	0	0	0	0	0	0	0	0	26	0
OTU_2570		94.8113		0	k__Bacteria;p__Bacteroidetes;c__Bacteroidia;o__Bacteroidales;f__Unclassified;g__Unclassified;s__Unclassified	0	0	0	0	0	0	0	0	0	0	0	0	0	0	0	0	2	48	0
OTU_3141		94.8113		0	k__Bacteria;p__Bacteroidetes;c__Bacteroidia;o__Bacteroidales;f__Unclassified;g__Unclassified;s__Unclassified	0	0	0	23	0	0	0	0	0	0	0	0	0	0	0	0	0	0	0
OTU_1253		94.7991		0	k__Bacteria;p__Bacteroidetes;c__Bacteroidia;o__Bacteroidales;f__Unclassified;g__Unclassified;s__Unclassified	0	0	0	0	0	0	0	0	0	0	0	5	39	0	0	0	26	0	0
OTU_2671		94.7991		0	k__Bacteria;p__Bacteroidetes;c__Bacteroidia;o__Bacteroidales;f__Unclassified;g__Unclassified;s__Unclassified	0	0	2	0	0	0	0	0	0	0	0	0	0	0	0	0	0	0	9
OTU_3274		94.7991		0	k__Bacteria;p__Bacteroidetes;c__Bacteroidia;o__Bacteroidales;f__Unclassified;g__Unclassified;s__Unclassified	0	0	406	73	0	0	0	0	0	0	0	0	59	0	0	0	6	33	6
OTU_3313		94.7991		0	k__Bacteria;p__Bacteroidetes;c__Bacteroidia;o__Bacteroidales;f__Unclassified;g__Unclassified;s__Unclassified	0	0	911	9	245	0	0	0	0	2	0	0	0	0	0	0	2	33	0
OTU_357		94.7991		0	k__Bacteria;p__Bacteroidetes;c__Bacteroidia;o__Bacteroidales;f__Unclassified;g__Unclassified;s__Unclassified	0	0	0	0	0	0	0	0	0	7	0	0	0	0	0	0	0	0	0
OTU_379		94.7991		0	k__Bacteria;p__Bacteroidetes;c__Bacteroidia;o__Bacteroidales;f__Unclassified;g__Unclassified;s__Unclassified	0	0	0	47	0	0	0	0	0	0	0	0	2	0	0	0	0	6	27
OTU_3823		94.7991		0	k__Bacteria;p__Bacteroidetes;c__Bacteroidia;o__Bacteroidales;f__Unclassified;g__Unclassified;s__Unclassified	0	0	41	0	0	0	0	0	0	0	0	0	0	0	0	0	0	0	0
OTU_768		94.7991		0	k__Bacteria;p__Bacteroidetes;c__Bacteroidia;o__Bacteroidales;f__Unclassified;g__Unclassified;s__Unclassified	0	0	0	0	0	0	0	0	0	0	0	13	15	0	7	4	30	3	5
OTU_1469		94.7867		0	k__Bacteria;p__Bacteroidetes;c__Bacteroidia;o__Bacteroidales;f__Unclassified;g__Unclassified;s__Unclassified	0	0	17	0	0	0	0	0	0	2	0	0	0	0	0	0	0	0	0
OTU_2897		94.7867		0	k__Bacteria;p__Bacteroidetes;c__Bacteroidia;o__Bacteroidales;f__Unclassified;g__Unclassified;s__Unclassified	0	0	0	10	0	0	0	0	0	0	0	0	0	0	0	0	0	0	0
OTU_303		94.7867		0	k__Bacteria;p__Bacteroidetes;c__Bacteroidia;o__Bacteroidales;f__Unclassified;g__Unclassified;s__Unclassified	0	0	0	0	0	0	0	0	0	0	0	0	0	0	0	0	0	9	0
OTU_3580		94.7867		0	k__Bacteria;p__Bacteroidetes;c__Bacteroidia;o__Bacteroidales;f__Unclassified;g__Unclassified;s__Unclassified	0	0	0	3	0	0	0	0	0	0	0	0	0	0	0	0	8	23	0
OTU_3933		94.7867		0	k__Bacteria;p__Bacteroidetes;c__Bacteroidia;o__Bacteroidales;f__Unclassified;g__Unclassified;s__Unclassified	0	0	0	0	0	0	0	0	0	0	0	0	0	0	0	0	0	113	0
OTU_486		94.7867		0	k__Bacteria;p__Bacteroidetes;c__Bacteroidia;o__Bacteroidales;f__Unclassified;g__Unclassified;s__Unclassified	0	0	0	10	0	0	0	0	0	0	0	3	0	0	0	0	16	23	0
OTU_541		94.7867		0	k__Bacteria;p__Bacteroidetes;c__Bacteroidia;o__Bacteroidales;f__Unclassified;g__Unclassified;s__Unclassified	0	0	7	10	0	0	0	0	0	0	0	3	7	0	0	0	6	2	7
OTU_1851		94.7743		0	k__Bacteria;p__Bacteroidetes;c__Bacteroidia;o__Bacteroidales;f__Unclassified;g__Unclassified;s__Unclassified	0	0	43	0	0	0	0	0	0	0	0	0	4	0	0	0	39	30	0
OTU_3992		94.7743		0	k__Bacteria;p__Bacteroidetes;c__Bacteroidia;o__Bacteroidales;f__Unclassified;g__Unclassified;s__Unclassified	0	0	17	0	0	0	0	0	0	0	0	0	4	0	0	0	2	0	0
OTU_665		94.7743		0	k__Bacteria;p__Bacteroidetes;c__Bacteroidia;o__Bacteroidales;f__Unclassified;g__Unclassified;s__Unclassified	0	0	0	5	0	0	0	0	0	0	0	0	0	0	0	0	0	0	0
OTU_1226		94.6262		0	k__Bacteria;p__Bacteroidetes;c__Bacteroidia;o__Bacteroidales;f__Unclassified;g__Unclassified;s__Unclassified	0	0	0	0	0	0	0	0	0	0	0	0	0	0	0	3	4	0	0
OTU_514		94.5882		0	k__Bacteria;p__Bacteroidetes;c__Bacteroidia;o__Bacteroidales;f__Unclassified;g__Unclassified;s__Unclassified	0	0	3	0	0	0	0	0	0	0	0	0	0	0	0	0	0	0	0
OTU_3986		94.5626		0	k__Bacteria;p__Bacteroidetes;c__Bacteroidia;o__Bacteroidales;f__Unclassified;g__Unclassified;s__Unclassified	0	0	0	0	0	0	0	0	0	4	0	0	0	0	0	0	0	0	0
OTU_690		94.5498		0	k__Bacteria;p__Bacteroidetes;c__Bacteroidia;o__Bacteroidales;f__Unclassified;g__Unclassified;s__Unclassified	0	0	0	0	0	0	0	0	0	0	0	0	0	0	0	0	0	0	3
OTU_2421		94.3128		0	k__Bacteria;p__Bacteroidetes;c__Bacteroidia;o__Bacteroidales;f__Unclassified;g__Unclassified;s__Unclassified	0	0	0	6	0	0	0	0	0	0	0	0	0	0	0	0	0	0	3
OTU_3857		94.3128		0	k__Bacteria;p__Bacteroidetes;c__Bacteroidia;o__Bacteroidales;f__Unclassified;g__Unclassified;s__Unclassified	0	0	0	0	0	0	0	0	0	0	0	0	0	0	2	0	0	0	0
OTU_942		94.3128		0	k__Bacteria;p__Bacteroidetes;c__Bacteroidia;o__Bacteroidales;f__Unclassified;g__Unclassified;s__Unclassified	0	0	4	0	0	0	0	0	0	0	0	0	8	0	0	0	3	0	0
OTU_508		93.8389		0	k__Bacteria;p__Bacteroidetes;c__Bacteroidia;o__Bacteroidales;f__Unclassified;g__Unclassified;s__Unclassified	0	0	0	0	0	0	0	0	0	0	0	0	0	0	0	0	0	72	0
OTU_1833		93.6768		0	k__Bacteria;p__Bacteroidetes;c__Bacteroidia;o__Bacteroidales;f__Unclassified;g__Unclassified;s__Unclassified	0	0	2	0	0	0	0	0	0	0	0	0	0	0	2	0	0	0	0
OTU_4059		93.6471		0	k__Bacteria;p__Bacteroidetes;c__Bacteroidia;o__Bacteroidales;f__Unclassified;g__Unclassified;s__Unclassified	0	0	3	0	0	0	0	0	0	0	0	0	0	0	0	0	0	0	0
OTU_1113		93.6321		0	k__Bacteria;p__Bacteroidetes;c__Bacteroidia;o__Bacteroidales;f__Unclassified;g__Unclassified;s__Unclassified	0	0	0	0	0	0	0	0	0	0	0	0	4	0	0	0	0	0	0
OTU_615		93.6019		0	k__Bacteria;p__Bacteroidetes;c__Bacteroidia;o__Bacteroidales;f__Unclassified;g__Unclassified;s__Unclassified	0	0	9	0	0	0	0	0	0	0	0	0	0	0	0	0	0	0	2264
OTU_291		93.3649		0	k__Bacteria;p__Bacteroidetes;c__Bacteroidia;o__Bacteroidales;f__Unclassified;g__Unclassified;s__Unclassified	0	0	0	0	0	0	0	0	0	0	0	0	0	0	0	0	0	4	0
OTU_2091		92.6887		0	k__Bacteria;p__Bacteroidetes;c__Bacteroidia;o__Bacteroidales;f__Unclassified;g__Unclassified;s__Unclassified	0	0	0	0	0	0	0	0	0	0	0	0	0	0	0	423	0	0	0
OTU_2226		92.435		0	k__Bacteria;p__Bacteroidetes;c__Bacteroidia;o__Bacteroidales;f__Unclassified;g__Unclassified;s__Unclassified	0	0	0	0	0	0	0	0	0	0	0	0	0	0	0	52	0	0	0
OTU_762		91.9811		0	k__Bacteria;p__Bacteroidetes;c__Bacteroidia;o__Bacteroidales;f__Unclassified;g__Unclassified;s__Unclassified	0	0	0	0	0	0	0	0	0	0	0	0	0	0	0	0	0	3	0
OTU_1998		91.9431		0	k__Bacteria;p__Bacteroidetes;c__Bacteroidia;o__Bacteroidales;f__Unclassified;g__Unclassified;s__Unclassified	0	0	0	0	0	0	0	0	0	0	0	849	0	0	0	22	0	0	25
OTU_736		91.4894		0	k__Bacteria;p__Bacteroidetes;c__Bacteroidia;o__Bacteroidales;f__Unclassified;g__Unclassified;s__Unclassified	0	0	0	0	0	0	0	0	0	0	0	0	3	0	0	0	0	0	0
OTU_1042		90.1176		0	k__Bacteria;p__Bacteroidetes;c__Bacteroidia;o__Bacteroidales;f__Unclassified;g__Unclassified;s__Unclassified	0	0	0	0	0	0	0	0	0	0	0	0	0	0	8	0	0	0	0
OTU_689		99.76		1	k__Bacteria;p__Bacteroidetes;c__Bacteroidia;o__Bacteroidiales;f__Prevotellaceae;g__Massilioprevotella;s__Massilioprevotella_massiliensis_Massilioprevotella_massiliensis_IHU_AA00312_160111_sokhna14_cp2	0	0	0	0	0	0	0	0	0	0	0	2	2347	64	0	113	0	0	0
OTU_3221		100		0	k__Bacteria;p__Bacteroidetes;c__Bacteroidia;o__Flavobacteriales;f__Weeksellaceae;g__Chryseobacterium;s__Bouteloua_dactyloides	0	0	0	9	3	0	0	0	0	0	0	0	0	0	0	0	0	0	0
OTU_c		100		0	k__Bacteria;p__Bacteroidetes;c__Bacteroidia;o__Flavobacteriales;f__Weeksellaceae;g__Chryseobacterium;s__Chryseobacterium_gleum	0	0	0	0	0	0	0	0	0	0	0	0	0	0	0	0	0	0	0
OTU_2465		100		0	k__Bacteria;p__Bacteroidetes;c__Bacteroidia;o__Flavobacteriales;f__Weeksellaceae;g__Chryseobacterium;s__Chryseobacterium_hominis	0	0	21	0	0	0	0	0	0	0	0	0	0	0	0	0	0	0	0
OTU_2691		98.5782		0	k__Bacteria;p__Bacteroidetes;c__Bacteroidia;o__Flavobacteriales;f__Weeksellaceae;g__Chryseobacterium;s__Chryseobacterium_pallidum	0	0	0	21	3	0	0	0	0	0	0	0	0	0	0	0	0	0	0
OTU_3380		100		0	k__Bacteria;p__Bacteroidetes;c__Bacteroidia;o__Sphingobacteriales;f__Sphingobacteriaceae;g__Sphingobacterium;s__Sphingobacterium_daejeonense	0	0	0	6	5	0	0	0	0	0	0	0	0	0	0	0	0	0	0
OTU_2324		99.5261		0	k__Bacteria;p__Bacteroidetes;c__Bacteroidia;o__Sphingobacteriales;f__Sphingobacteriaceae;g__Sphingobacterium;s__Sphingobacterium_hotanense	0	0	0	5	0	0	0	0	0	0	0	0	0	0	0	0	0	0	0
OTU_1225		89.9767		0	k__Bacteria;p__Bacteroidetes;c__Bacteroidia;o__Unclassified;f__Unclassified;g__Unclassified;s__Unclassified	0	0	0	0	0	0	0	0	0	0	0	2	0	0	0	0	6	0	0
OTU_1598		89.9767		0	k__Bacteria;p__Bacteroidetes;c__Bacteroidia;o__Unclassified;f__Unclassified;g__Unclassified;s__Unclassified	0	0	15	24	0	0	0	0	0	0	0	11	14	0	0	0	55	4	18
OTU_2105		89.9767		0	k__Bacteria;p__Bacteroidetes;c__Bacteroidia;o__Unclassified;f__Unclassified;g__Unclassified;s__Unclassified	0	0	327	314	0	0	0	0	0	0	0	50	264	3	5	0	622	92	243
OTU_2385		89.9767		0	k__Bacteria;p__Bacteroidetes;c__Bacteroidia;o__Unclassified;f__Unclassified;g__Unclassified;s__Unclassified	0	0	87	161	0	0	0	0	0	0	0	9	248	0	6	0	60	27	80
OTU_3199		89.9767		0	k__Bacteria;p__Bacteroidetes;c__Bacteroidia;o__Unclassified;f__Unclassified;g__Unclassified;s__Unclassified	0	0	35	50	0	0	0	0	0	0	0	0	2	0	0	0	9	6	25
OTU_1468		89.9533		0	k__Bacteria;p__Bacteroidetes;c__Bacteroidia;o__Unclassified;f__Unclassified;g__Unclassified;s__Unclassified	0	0	2	0	0	0	0	0	0	0	0	0	0	0	0	0	0	0	0
OTU_2969		89.9533		0	k__Bacteria;p__Bacteroidetes;c__Bacteroidia;o__Unclassified;f__Unclassified;g__Unclassified;s__Unclassified	0	0	316	67	0	2	0	0	0	4	0	54	374	0	0	0	258	33	125
OTU_3018		89.9533		0	k__Bacteria;p__Bacteroidetes;c__Bacteroidia;o__Unclassified;f__Unclassified;g__Unclassified;s__Unclassified	0	0	0	0	0	0	0	0	0	0	0	0	0	0	0	0	0	2	0
OTU_302		89.9533		0	k__Bacteria;p__Bacteroidetes;c__Bacteroidia;o__Unclassified;f__Unclassified;g__Unclassified;s__Unclassified	0	0	719	56	0	0	0	0	0	13	0	30	10	0	4	0	130	134	49
OTU_3054		89.9533		0	k__Bacteria;p__Bacteroidetes;c__Bacteroidia;o__Unclassified;f__Unclassified;g__Unclassified;s__Unclassified	0	0	0	0	0	0	0	0	0	0	0	0	0	0	0	0	0	7	0
OTU_540		89.9533		0	k__Bacteria;p__Bacteroidetes;c__Bacteroidia;o__Unclassified;f__Unclassified;g__Unclassified;s__Unclassified	0	0	10	105	119	0	0	0	0	0	0	16	32	63	74	0	4344	44	82
OTU_721		89.9533		0	k__Bacteria;p__Bacteroidetes;c__Bacteroidia;o__Unclassified;f__Unclassified;g__Unclassified;s__Unclassified	0	0	42	22	0	0	0	0	0	0	0	0	6	0	0	0	12	58	54
OTU_3277		89.9297		0	k__Bacteria;p__Bacteroidetes;c__Bacteroidia;o__Unclassified;f__Unclassified;g__Unclassified;s__Unclassified	0	0	141	67	8	6	0	0	0	0	0	0	128	0	0	0	40	20	57
OTU_3652		89.9297		0	k__Bacteria;p__Bacteroidetes;c__Bacteroidia;o__Unclassified;f__Unclassified;g__Unclassified;s__Unclassified	0	0	3	12	0	0	0	0	0	0	0	0	0	0	0	0	0	0	0
OTU_507		89.9297		0	k__Bacteria;p__Bacteroidetes;c__Bacteroidia;o__Unclassified;f__Unclassified;g__Unclassified;s__Unclassified	0	0	0	3	0	0	0	0	0	0	0	0	0	0	0	0	2	46	0
OTU_24		89.9061		0	k__Bacteria;p__Bacteroidetes;c__Bacteroidia;o__Unclassified;f__Unclassified;g__Unclassified;s__Unclassified	0	0	2	3	0	0	0	0	0	0	0	0	3	66	0	284	0	467	0
OTU_2952		89.9061		0	k__Bacteria;p__Bacteroidetes;c__Bacteroidia;o__Unclassified;f__Unclassified;g__Unclassified;s__Unclassified	0	0	8	3	0	0	0	0	0	0	0	0	0	0	0	0	0	2	0
OTU_3204		89.9061		0	k__Bacteria;p__Bacteroidetes;c__Bacteroidia;o__Unclassified;f__Unclassified;g__Unclassified;s__Unclassified	0	0	0	0	0	0	0	0	0	0	0	2	2	0	0	2	4	9	0
OTU_3310		89.9061		0	k__Bacteria;p__Bacteroidetes;c__Bacteroidia;o__Unclassified;f__Unclassified;g__Unclassified;s__Unclassified	0	0	247	28	691	0	0	0	0	0	0	0	0	0	0	0	25	4255	49
OTU_940		89.9061		0	k__Bacteria;p__Bacteroidetes;c__Bacteroidia;o__Unclassified;f__Unclassified;g__Unclassified;s__Unclassified	0	0	2	82	0	0	0	0	0	4	0	0	764	0	0	0	14	14	804
OTU_1419		89.8824		0	k__Bacteria;p__Bacteroidetes;c__Bacteroidia;o__Unclassified;f__Unclassified;g__Unclassified;s__Unclassified	0	0	0	3	0	0	0	0	0	0	0	0	0	0	0	0	0	0	0
OTU_1995		89.8824		0	k__Bacteria;p__Bacteroidetes;c__Bacteroidia;o__Unclassified;f__Unclassified;g__Unclassified;s__Unclassified	0	0	0	0	0	0	0	0	0	0	0	18	0	3	0	319	0	2	0
OTU_2747		89.8824		0	k__Bacteria;p__Bacteroidetes;c__Bacteroidia;o__Unclassified;f__Unclassified;g__Unclassified;s__Unclassified	0	0	18	6	0	0	0	0	0	0	0	0	5	0	0	0	42	15	0
OTU_944		89.8824		0	k__Bacteria;p__Bacteroidetes;c__Bacteroidia;o__Unclassified;f__Unclassified;g__Unclassified;s__Unclassified	0	0	0	0	0	0	0	0	0	0	0	3	0	0	0	0	0	116	4
OTU_2442		89.8585		0	k__Bacteria;p__Bacteroidetes;c__Bacteroidia;o__Unclassified;f__Unclassified;g__Unclassified;s__Unclassified	0	0	0	5	0	0	0	0	0	0	0	0	0	0	0	0	0	19	8
OTU_3582		89.8585		0	k__Bacteria;p__Bacteroidetes;c__Bacteroidia;o__Unclassified;f__Unclassified;g__Unclassified;s__Unclassified	0	0	0	0	0	0	0	0	0	0	0	0	0	0	0	2	5	13	0
OTU_1454		89.8515		0	k__Bacteria;p__Bacteroidetes;c__Bacteroidia;o__Unclassified;f__Unclassified;g__Unclassified;s__Unclassified	0	0	0	0	0	0	0	0	0	0	0	0	0	0	0	0	0	8	0
OTU_1180		89.8345		0	k__Bacteria;p__Bacteroidetes;c__Bacteroidia;o__Unclassified;f__Unclassified;g__Unclassified;s__Unclassified	0	0	0	34	0	0	0	0	0	0	0	0	0	0	0	0	0	2	4
OTU_487		89.8345		0	k__Bacteria;p__Bacteroidetes;c__Bacteroidia;o__Unclassified;f__Unclassified;g__Unclassified;s__Unclassified	0	0	0	0	0	0	0	0	0	0	0	2	0	0	0	0	8	2	4
OTU_979		89.8345		0	k__Bacteria;p__Bacteroidetes;c__Bacteroidia;o__Unclassified;f__Unclassified;g__Unclassified;s__Unclassified	0	0	0	0	0	0	0	0	0	0	0	10	41	5	0	55	0	154	0
OTU_322		89.8148		0	k__Bacteria;p__Bacteroidetes;c__Bacteroidia;o__Unclassified;f__Unclassified;g__Unclassified;s__Unclassified	0	0	7	0	0	0	0	0	0	0	0	0	0	0	0	0	2	0	0
OTU_1620		89.8104		0	k__Bacteria;p__Bacteroidetes;c__Bacteroidia;o__Unclassified;f__Unclassified;g__Unclassified;s__Unclassified	0	0	0	0	0	0	0	0	0	0	0	0	0	0	0	8	0	0	0
OTU_3064		89.8104		0	k__Bacteria;p__Bacteroidetes;c__Bacteroidia;o__Unclassified;f__Unclassified;g__Unclassified;s__Unclassified	0	0	2	2	0	0	0	0	0	0	0	0	0	0	0	0	0	0	0
OTU_2228		89.7436		0	k__Bacteria;p__Bacteroidetes;c__Bacteroidia;o__Unclassified;f__Unclassified;g__Unclassified;s__Unclassified	0	0	0	0	0	0	0	0	0	0	0	0	0	0	0	0	0	2	0
OTU_2532		89.6956		0	k__Bacteria;p__Bacteroidetes;c__Bacteroidia;o__Unclassified;f__Unclassified;g__Unclassified;s__Unclassified	0	0	0	0	0	0	0	0	0	0	0	0	0	0	0	0	2	5	0
OTU_1849		89.6714		0	k__Bacteria;p__Bacteroidetes;c__Bacteroidia;o__Unclassified;f__Unclassified;g__Unclassified;s__Unclassified	0	0	4	0	0	0	0	0	0	0	0	0	0	0	0	0	2	3	0
OTU_3399		89.6471		0	k__Bacteria;p__Bacteroidetes;c__Bacteroidia;o__Unclassified;f__Unclassified;g__Unclassified;s__Unclassified	0	0	0	0	0	0	0	0	0	0	0	0	0	0	0	2	0	0	0
OTU_663		89.5981		0	k__Bacteria;p__Bacteroidetes;c__Bacteroidia;o__Unclassified;f__Unclassified;g__Unclassified;s__Unclassified	0	0	0	3	0	0	0	0	0	0	0	0	0	0	0	0	0	0	0
OTU_123		89.4366		0	k__Bacteria;p__Bacteroidetes;c__Bacteroidia;o__Unclassified;f__Unclassified;g__Unclassified;s__Unclassified	0	0	0	0	0	0	0	0	0	0	0	0	0	0	0	8	0	0	0
OTU_2572		89.4366		0	k__Bacteria;p__Bacteroidetes;c__Bacteroidia;o__Unclassified;f__Unclassified;g__Unclassified;s__Unclassified	0	0	0	0	0	0	0	0	0	0	0	0	0	0	0	0	3	2	0
OTU_3197		89.1509		0	k__Bacteria;p__Bacteroidetes;c__Bacteroidia;o__Unclassified;f__Unclassified;g__Unclassified;s__Unclassified	0	0	0	0	0	0	0	0	0	0	0	0	0	0	0	0	0	18	3
OTU_3935		89.0995		0	k__Bacteria;p__Bacteroidetes;c__Bacteroidia;o__Unclassified;f__Unclassified;g__Unclassified;s__Unclassified	0	0	0	0	0	0	0	0	0	0	0	0	0	0	0	0	0	41	8
OTU_2931		88.8889		0	k__Bacteria;p__Bacteroidetes;c__Bacteroidia;o__Unclassified;f__Unclassified;g__Unclassified;s__Unclassified	0	0	0	0	0	0	0	0	0	0	0	0	0	0	0	2	0	0	0
OTU_2313		88.8626		0	k__Bacteria;p__Bacteroidetes;c__Bacteroidia;o__Unclassified;f__Unclassified;g__Unclassified;s__Unclassified	0	0	0	0	0	0	0	0	0	0	0	0	0	0	0	0	0	52	0
OTU_2541		88.785		0	k__Bacteria;p__Bacteroidetes;c__Bacteroidia;o__Unclassified;f__Unclassified;g__Unclassified;s__Unclassified	0	0	0	0	0	0	0	0	0	0	0	2	0	17	0	106	0	229	0
OTU_1045		88.7588		0	k__Bacteria;p__Bacteroidetes;c__Bacteroidia;o__Unclassified;f__Unclassified;g__Unclassified;s__Unclassified	0	0	0	0	0	0	0	0	0	0	0	0	0	0	0	0	4	3	0
OTU_2092		88.7059		0	k__Bacteria;p__Bacteroidetes;c__Bacteroidia;o__Unclassified;f__Unclassified;g__Unclassified;s__Unclassified	0	0	0	0	0	0	0	0	0	0	0	0	0	0	0	5	0	3	0
OTU_616		88.7059		0	k__Bacteria;p__Bacteroidetes;c__Bacteroidia;o__Unclassified;f__Unclassified;g__Unclassified;s__Unclassified	0	0	0	0	0	0	0	0	0	0	0	0	0	0	0	0	0	14	0
OTU_2277		88.5781		0	k__Bacteria;p__Bacteroidetes;c__Bacteroidia;o__Unclassified;f__Unclassified;g__Unclassified;s__Unclassified	0	0	21	22	23	0	0	0	0	0	0	0	0	0	0	0	9	5	29
OTU_975		88.5246		0	k__Bacteria;p__Bacteroidetes;c__Bacteroidia;o__Unclassified;f__Unclassified;g__Unclassified;s__Unclassified	0	0	0	0	0	0	0	0	0	0	0	0	0	0	0	0	0	8	0
OTU_1212		88.3886		0	k__Bacteria;p__Bacteroidetes;c__Bacteroidia;o__Unclassified;f__Unclassified;g__Unclassified;s__Unclassified	0	0	0	0	0	0	0	0	0	0	0	0	0	0	0	0	2	0	0
OTU_2673		88.3886		0	k__Bacteria;p__Bacteroidetes;c__Bacteroidia;o__Unclassified;f__Unclassified;g__Unclassified;s__Unclassified	0	0	0	0	0	0	0	0	0	0	0	0	0	0	0	0	0	0	4
OTU_1100		88.3721		0	k__Bacteria;p__Bacteroidetes;c__Bacteroidia;o__Unclassified;f__Unclassified;g__Unclassified;s__Unclassified	0	0	0	0	0	0	0	0	0	0	0	0	0	0	0	2	77	0	14
OTU_2227		88.345		0	k__Bacteria;p__Bacteroidetes;c__Bacteroidia;o__Unclassified;f__Unclassified;g__Unclassified;s__Unclassified	0	0	0	0	0	0	0	0	0	0	0	9	0	0	0	0	0	0	0
OTU_3396		88		0	k__Bacteria;p__Bacteroidetes;c__Bacteroidia;o__Unclassified;f__Unclassified;g__Unclassified;s__Unclassified	0	0	0	0	0	0	0	0	0	0	0	0	0	0	0	5	0	0	0
OTU_2132		87.0968		0	k__Bacteria;p__Bacteroidetes;c__Bacteroidia;o__Unclassified;f__Unclassified;g__Unclassified;s__Unclassified	0	0	6	0	0	0	0	0	0	0	0	0	0	0	0	0	0	0	0
OTU_2703		86.8545		0	k__Bacteria;p__Bacteroidetes;c__Bacteroidia;o__Unclassified;f__Unclassified;g__Unclassified;s__Unclassified	0	0	0	0	0	0	0	0	0	0	0	0	0	0	0	2	0	0	0
OTU_3841		86.385		0	k__Bacteria;p__Bacteroidetes;c__Bacteroidia;o__Unclassified;f__Unclassified;g__Unclassified;s__Unclassified	0	0	0	0	0	0	0	0	0	0	0	0	0	0	0	40	0	165	0
OTU_1837		83.9901		0	k__Bacteria;p__Bacteroidetes;c__Unclassified;o__Unclassified;f__Unclassified;g__Unclassified;s__Unclassified	0	0	0	18	0	0	0	0	0	0	0	0	0	0	0	0	0	2	10
OTU_235		83.6105		0	k__Bacteria;p__Bacteroidetes;c__Unclassified;o__Unclassified;f__Unclassified;g__Unclassified;s__Unclassified	0	0	0	0	0	0	0	0	0	0	0	0	0	0	0	0	6	4	0
OTU_1503		83.105		0	k__Bacteria;p__Bacteroidetes;c__Unclassified;o__Unclassified;f__Unclassified;g__Unclassified;s__Unclassified	0	0	0	0	0	0	0	0	0	0	0	0	0	0	0	3	0	47	1569
OTU_1683		82.9885		0	k__Bacteria;p__Bacteroidetes;c__Unclassified;o__Unclassified;f__Unclassified;g__Unclassified;s__Unclassified	0	0	0	0	0	0	0	0	0	0	0	0	0	0	0	0	2	0	0
OTU_2134		82.9787		0	k__Bacteria;p__Bacteroidetes;c__Unclassified;o__Unclassified;f__Unclassified;g__Unclassified;s__Unclassified	0	0	0	2	0	0	0	0	0	0	0	0	0	0	0	0	0	0	0
OTU_4060		82.7189		0	k__Bacteria;p__Bacteroidetes;c__Unclassified;o__Unclassified;f__Unclassified;g__Unclassified;s__Unclassified	0	0	0	0	0	0	0	0	0	0	0	0	0	0	0	0	0	4	0
OTU_2275		82.093		0	k__Bacteria;p__Bacteroidetes;c__Unclassified;o__Unclassified;f__Unclassified;g__Unclassified;s__Unclassified	0	0	0	0	0	0	0	0	0	0	0	0	0	0	0	0	3	0	3
OTU_601		81.9222		0	k__Bacteria;p__Bacteroidetes;c__Unclassified;o__Unclassified;f__Unclassified;g__Unclassified;s__Unclassified	0	0	0	0	0	0	0	0	0	0	0	0	0	0	0	0	0	0	7
OTU_564		80.4598		0	k__Bacteria;p__Bacteroidetes;c__Unclassified;o__Unclassified;f__Unclassified;g__Unclassified;s__Unclassified	0	0	0	0	0	0	0	0	0	0	0	0	3	0	0	0	0	0	0
OTU_1366		80.2326		0	k__Bacteria;p__Bacteroidetes;c__Unclassified;o__Unclassified;f__Unclassified;g__Unclassified;s__Unclassified	0	0	0	35	0	0	0	0	0	0	0	0	0	0	0	0	0	0	0
OTU_2466		80.2326		0	k__Bacteria;p__Bacteroidetes;c__Unclassified;o__Unclassified;f__Unclassified;g__Unclassified;s__Unclassified	0	0	0	0	0	0	0	0	0	0	0	0	8	0	0	0	0	0	0
OTU_1452		80.1843		0	k__Bacteria;p__Bacteroidetes;c__Unclassified;o__Unclassified;f__Unclassified;g__Unclassified;s__Unclassified	0	0	0	0	0	0	0	0	0	0	0	0	5	0	0	0	0	0	0
OTU_1484		80		0	k__Bacteria;p__Bacteroidetes;c__Unclassified;o__Unclassified;f__Unclassified;g__Unclassified;s__Unclassified	0	0	0	23	0	0	0	0	0	0	0	0	7	0	0	0	0	0	0
OTU_168		80		0	k__Bacteria;p__Bacteroidetes;c__Unclassified;o__Unclassified;f__Unclassified;g__Unclassified;s__Unclassified	0	0	0	0	0	0	0	0	0	0	0	0	0	12	0	0	0	0	0
OTU_2425		80		0	k__Bacteria;p__Bacteroidetes;c__Unclassified;o__Unclassified;f__Unclassified;g__Unclassified;s__Unclassified	0	0	0	0	0	0	0	0	0	0	0	0	2	0	0	0	0	0	0
OTU_4044		80		0	k__Bacteria;p__Bacteroidetes;c__Unclassified;o__Unclassified;f__Unclassified;g__Unclassified;s__Unclassified	0	0	0	0	0	0	0	0	0	0	0	0	0	0	0	0	0	0	11
OTU_4058		80		0	k__Bacteria;p__Bacteroidetes;c__Unclassified;o__Unclassified;f__Unclassified;g__Unclassified;s__Unclassified	0	0	0	0	0	0	0	0	0	0	0	0	0	0	0	0	0	0	3
OTU_1656		99.75		0	k__Bacteria;p__Deinococcus-Thermus;c__Deinococci;o__Thermales;f__Thermaceae;g__Meiothermus;s__Meiothermus_ruber_DSM_1279	0	0	0	0	0	0	4	0	0	0	0	0	0	0	0	0	0	0	0
OTU_2744		98.7952		0	k__Bacteria;p__Deinococcus-Thermus;c__Deinococci;o__Thermales;f__Thermaceae;g__Thermus;s__Thermus_scotoductus	0	0	0	0	0	3	0	0	0	0	0	0	0	0	0	0	0	0	0
OTU_2693		96.0688		0	k__Bacteria;p__Elusimicrobia;c__Elusimicrobia;o__Elusimicrobiales;f__Elusimicrobiaceae;g__Unclassified;s__Unclassified	0	0	0	0	0	0	0	0	0	0	0	0	0	0	0	0	0	0	166
OTU_2694		94.8403		0	k__Bacteria;p__Elusimicrobia;c__Elusimicrobia;o__Elusimicrobiales;f__Unclassified;g__Unclassified;s__Unclassified	0	0	0	0	0	0	0	0	0	0	0	0	0	0	0	0	0	0	16
OTU_2695		89.9015		0	k__Bacteria;p__Elusimicrobia;c__Elusimicrobia;o__Unclassified;f__Unclassified;g__Unclassified;s__Unclassified	0	0	0	0	0	0	0	0	0	0	0	0	0	0	0	0	0	0	7
OTU_266		100		0	k__Bacteria;p__Epsilonbacteraeota;c__Campylobacteria;o__Campylobacterales;f__Campylobacteraceae;g__Campylobacter;s__Campylobacter_concisus_13826	0	0	0	0	0	0	0	0	0	0	0	0	0	0	0	0	0	3	4
OTU_1577		100		0	k__Bacteria;p__Epsilonbacteraeota;c__Campylobacteria;o__Campylobacterales;f__Campylobacteraceae;g__Campylobacter;s__Campylobacter_gracilis	0	0	2	0	0	0	0	0	0	0	0	0	0	0	0	0	0	0	0
OTU_2519		98.5112		0	k__Bacteria;p__Epsilonbacteraeota;c__Campylobacteria;o__Campylobacterales;f__Campylobacteraceae;g__Campylobacter;s__Campylobacter_hominis_ATCC_BAA-381	0	0	0	0	0	0	0	0	0	0	0	0	0	0	0	0	0	3	0
OTU_c		100		0	k__Bacteria;p__Firmicutes;c__Bacilli;o__Bacillales;f__Bacillaceae;g__Bacillus;s__Bacillus_amyloliquefaciens	0	0	0	0	0	0	0	0	0	0	0	0	0	0	0	0	0	0	0
OTU_4096		100		0	k__Bacteria;p__Firmicutes;c__Bacilli;o__Bacillales;f__Bacillaceae;g__Bacillus;s__Bacillus_anthracis	0	0	0	0	0	0	0	0	0	0	0	4	0	0	4	0	0	0	0
OTU_1165		100		0	k__Bacteria;p__Firmicutes;c__Bacilli;o__Bacillales;f__Bacillaceae;g__Bacillus;s__Bacillus_cereus	0	0	0	0	0	0	22	0	0	0	0	0	0	0	0	0	0	0	0
OTU_c		100		0	k__bacteria;p__Firmicutes;c__Bacilli;o__Bacillales;f__Bacillaceae;g__Bacillus;s__Bacillus_circulans	0	0	0	0	0	0	0	0	0	0	0	0	0	0	0	0	0	0	0
OTU_1904		99.7664		0	k__Bacteria;p__Firmicutes;c__Bacilli;o__Bacillales;f__Bacillaceae;g__Bacillus;s__Bacillus_clausii	0	0	0	0	0	0	0	0	0	0	0	0	0	0	0	0	4	0	0
OTU_c		100		0	k__bacteria;p__Firmicutes;c__Bacilli;o__Bacillales;f__Bacillaceae;g__Bacillus;s__Bacillus_cytotoxicus	0	0	0	0	0	0	0	0	0	0	0	0	0	0	0	0	0	0	0
OTU_c		100		0	k__Bacteria;p__Firmicutes;c__Bacilli;o__Bacillales;f__Bacillaceae;g__Bacillus;s__Bacillus_farraginis	0	0	0	0	0	0	0	0	0	0	0	0	0	0	0	0	0	0	0
OTU_2320		98.1308		0	k__Bacteria;p__Firmicutes;c__Bacilli;o__Bacillales;f__Bacillaceae;g__Bacillus;s__Bacillus_licheniformis	0	0	0	0	0	0	0	0	0	0	0	0	0	0	0	0	2	0	0
OTU_c		100		0	k__bacteria;p__Firmicutes;c__Bacilli;o__Bacillales;f__Bacillaceae;g__Bacillus;s__Bacillus_megaterium	0	0	0	0	0	0	0	0	0	0	0	0	0	0	0	0	0	0	0
OTU_1176		99.0632		0	k__Bacteria;p__Firmicutes;c__Bacilli;o__Bacillales;f__Bacillaceae;g__Bacillus;s__Bacillus_pumilus	0	0	0	0	0	0	0	0	0	0	0	0	0	0	3	0	0	0	0
OTU_c		100		0	k__Bacteria;p__Firmicutes;c__Bacilli;o__Bacillales;f__Bacillaceae;g__Bacillus;s__Bacillus_siralis	0	0	0	0	0	0	0	0	0	0	0	0	0	0	0	0	0	0	0
OTU_1070		100		0	k__Bacteria;p__Firmicutes;c__Bacilli;o__Bacillales;f__Bacillaceae;g__Bacillus;s__Bacillus_subtilis	0	0	0	0	0	0	0	0	0	0	0	0	0	0	3950	0	0	0	0
OTU_3234		99.7664		0	k__Bacteria;p__Firmicutes;c__Bacilli;o__Bacillales;f__Bacillaceae;g__Bacillus;s__Bacillus_subtilis_subsp._subtilis_str._168	0	0	0	0	0	0	0	0	0	0	0	0	2	0	0	0	0	0	0
OTU_359		100		0	k__Bacteria;p__Firmicutes;c__Bacilli;o__Bacillales;f__Bacillaceae;g__Bacillus;s__Bacillus_thermoamylovorans	0	0	0	0	0	0	0	0	0	0	0	0	0	0	112	0	0	0	0
OTU_3711		99.67		1	k__Bacteria;p__Firmicutes;c__Bacilli;o__Bacillales;f__Bacillaceae;g__Bacillus;s__Bacillus_thermoamylovorans_Bacillus_thermoamylovorans_IHU_AA00274_151026_N2_Maryam36_cp8	0	0	0	0	0	0	0	0	0	0	0	0	0	4	2	0	0	0	0
OTU_c		100		0	k__Bacteria;p__Firmicutes;c__Bacilli;o__Bacillales;f__Bacillaceae;g__Bacillus;s__Bacillus_thioparans	0	0	0	0	0	0	0	0	0	0	0	0	0	0	0	0	0	0	0
OTU_c		100		0	k__Bacteria;p__Firmicutes;c__Bacilli;o__Bacillales;f__Bacillaceae;g__Bacillus;s__Bacillus_thuringiensis	0	0	0	0	0	0	0	0	0	0	0	0	0	0	0	0	0	0	0
OTU_c		100		0	k__bacteria;p__Firmicutes;c__Bacilli;o__Bacillales;f__Bacillaceae;g__Bacillus;s__Bacillus_valismortis	0	0	0	0	0	0	0	0	0	0	0	0	0	0	0	0	0	0	0
OTU_52		97.6636		0	k__Bacteria;p__Firmicutes;c__Bacilli;o__Bacillales;f__Bacillaceae;g__Bacillus;s__Unclassified	0	0	0	0	0	0	0	0	0	0	0	0	0	0	135	0	0	0	0
OTU_2948		97.1963		0	k__Bacteria;p__Firmicutes;c__Bacilli;o__Bacillales;f__Bacillaceae;g__Bacillus;s__Unclassified	0	0	0	0	0	0	0	0	0	0	0	0	0	0	98	0	0	0	0
OTU_c		100		0	k__Bacteria;p__Firmicutes;c__Bacilli;o__Bacillales;f__Bacillaceae;g__Lysinibacillus;s__Lysinibacillus_boronitolerans	0	0	0	0	0	0	0	0	0	0	0	0	0	0	0	0	0	0	0
OTU_c		100		0	k__bacteria;p__Firmicutes;c__Bacilli;o__Bacillales;f__Bacillaceae;g__Lysinibacillus;s__Lysinibacillus_fusiformis	0	0	0	0	0	0	0	0	0	0	0	0	0	0	0	0	0	0	0
OTU_3012		96.7517		0	k__Bacteria;p__Firmicutes;c__Bacilli;o__Bacillales;f__Bacillaceae;g__Unclassified;s__Unclassified	0	0	0	0	0	0	0	0	0	0	0	0	0	0	43	0	0	0	0
OTU_3355		96.2529		0	k__Bacteria;p__Firmicutes;c__Bacilli;o__Bacillales;f__Bacillaceae;g__Unclassified;s__Unclassified	0	0	0	0	0	0	0	0	0	0	0	0	0	0	7	0	0	0	0
OTU_c		100		0	k__Bacteria;p__Firmicutes;c__Bacilli;o__Bacillales;f__Bacillaceae;g__Virgibacillus;s__Virgibacillus_dakarensis	0	0	0	0	0	0	0	0	0	0	0	0	0	0	0	0	0	0	0
OTU_c		100		0	k__Bacteria;p__Firmicutes;c__Bacilli;o__Bacillales;f__Bacillaceae;g__Virgibacillus;s__Virgibacillus_proomii	0	0	0	0	0	0	0	0	0	0	0	0	0	0	0	0	0	0	0
OTU_2911		98.3412		0	k__Bacteria;p__Firmicutes;c__Bacilli;o__Bacillales;f__Family_X;g__Thermicanus;s__Thermicanus_aegyptius	0	0	0	2	0	0	0	0	0	0	0	0	0	0	0	0	0	0	0
OTU_1769	OTU_506	100	100	0	k__Bacteria;p__Firmicutes;c__Bacilli;o__Bacillales;f__Family_XI;g__Gemella;s__Gemella_haemolysans	0	8	0	0	0	0	0	0	0	0	0	0	0	0	0	0	0	6	0
OTU_3089		100		0	k__Bacteria;p__Firmicutes;c__Bacilli;o__Bacillales;f__Family_XI;g__Gemella;s__Gemella_haemolysans_ATCC_10379	0	0	0	0	0	0	0	0	0	0	0	0	0	48	0	0	0	0	0
OTU_680		99.7658		0	k__Bacteria;p__Firmicutes;c__Bacilli;o__Bacillales;f__Family_XI;g__Gemella;s__Gemella_morbillorum	0	0	0	0	0	0	0	0	0	0	0	9	8	0	0	0	2	0	0
OTU_1149		98.93		1	k__Bacteria;p__Firmicutes;c__Bacilli;o__Bacillales;f__Family_XI;g__Gemella;s__Gemella_morbillorum_Gemella_morbillorum_IHU_AA00233_cp0	0	0	0	0	0	0	0	0	0	0	0	2	0	0	0	0	2	0	0
OTU_1928		98.13		1	k__Bacteria;p__Firmicutes;c__Bacilli;o__Bacillales;f__Family_XI;g__Gemella;s__Gemella_morbillorum_Gemella_morbillorum_IHU_AA00233_cp0	0	0	0	0	0	0	0	0	0	0	0	4	0	0	2	0	0	0	0
OTU_3297		100		0	k__Bacteria;p__Firmicutes;c__Bacilli;o__Bacillales;f__Family_XI;g__Gemella;s__Gemella_parahaemolysans	0	0	0	0	0	0	2	0	0	0	0	0	0	0	0	0	0	0	0
OTU_187		100		0	k__Bacteria;p__Firmicutes;c__Bacilli;o__Bacillales;f__Family_XI;g__Gemella;s__Gemella_sanguinis	0	0	0	0	0	0	0	0	0	0	0	243	0	0	16	30	15	0	8
OTU_2764		97.4239		0	k__Bacteria;p__Firmicutes;c__Bacilli;o__Bacillales;f__Family_XI;g__Gemella;s__Unclassified	0	0	0	0	0	0	0	0	0	0	0	0	0	0	0	0	0	2	0
OTU_229		96.0187		0	k__Bacteria;p__Firmicutes;c__Bacilli;o__Bacillales;f__Family_XI;g__Unclassified;s__Unclassified	0	0	0	0	0	0	0	0	0	0	0	4	0	0	0	0	0	0	0
OTU_2632		100		0	k__Bacteria;p__Firmicutes;c__Bacilli;o__Bacillales;f__Paenibacillaceae;g__Brevibacillus;s__Brevibacillus_borstelensis	0	0	0	0	0	0	0	0	0	0	0	0	0	0	99	0	0	0	0
OTU_4109		98.68		1	k__Bacteria;p__Firmicutes;c__Bacilli;o__Bacillales;f__Paenibacillaceae;g__Brevibacillus;s__Brevibacillus_borstelensis_Brevibacillus_borstelensis_IHU_AA01108_161219-Mr7-Thao29_nc0	0	0	0	0	0	0	0	0	0	0	0	0	0	0	9	0	0	0	0
OTU_c		100		0	k__bacteria;p__Firmicutes;c__Bacilli;o__Bacillales;f__Paenibacillaceae;g__Paenibacillus;s__Paenibacillus_lautus	0	0	0	0	0	0	0	0	0	0	0	0	0	0	0	0	0	0	0
OTU_1744		96.2529		0	k__Bacteria;p__Firmicutes;c__Bacilli;o__Bacillales;f__Paenibacillaceae;g__Unclassified;s__Unclassified	0	0	0	0	0	0	0	0	0	0	0	0	0	0	3	0	0	0	0
OTU_3171		95.3162		0	k__Bacteria;p__Firmicutes;c__Bacilli;o__Bacillales;f__Paenibacillaceae;g__Unclassified;s__Unclassified	0	0	0	0	0	0	0	0	0	0	0	0	0	0	4	0	0	0	0
OTU_810		100		0	k__Bacteria;p__Firmicutes;c__Bacilli;o__Bacillales;f__Planococcaceae;g__Lysinibacillus;s__Lysinibacillus_fusiformis	0	0	0	0	0	5	0	0	0	0	0	0	0	0	0	0	0	0	0
OTU_c		100		0	k__Bacteria;p__Firmicutes;c__Bacilli;o__Bacillales;f__Planococcaceae;g__Ureibacillus;s__Ureibacillus_thermosphaericus	0	0	0	0	0	0	0	0	0	0	0	0	0	0	0	0	0	0	0
OTU_2083		99.2974		0	k__Bacteria;p__Firmicutes;c__Bacilli;o__Bacillales;f__Staphylococcaceae;g__Macrococcus;s__Macrococcus_caseolyticus	0	0	0	0	0	0	0	0	0	0	0	0	0	0	2	0	0	0	0
OTU_2987		98.8318		0	k__Bacteria;p__Firmicutes;c__Bacilli;o__Bacillales;f__Staphylococcaceae;g__Nosocomiicoccus;s__Nosocomiicoccus_ampullae	0	0	0	0	0	0	0	0	0	0	0	0	0	0	2	0	0	0	0
OTU_3527		100		0	k__Bacteria;p__Firmicutes;c__Bacilli;o__Bacillales;f__Staphylococcaceae;g__Staphylococcus;s__Staphylococcus_aureus	0	0	0	2	0	0	0	0	0	0	0	0	0	0	0	0	0	0	0
OTU_c		100		0	k__bacteria;p__Firmicutes;c__Bacilli;o__Bacillales;f__Staphylococcaceae;g__Staphylococcus;s__Staphylococcus_capitis	0	0	0	0	0	0	0	0	0	0	0	0	0	0	0	0	0	0	0
OTU_446		100		0	k__Bacteria;p__Firmicutes;c__Bacilli;o__Bacillales;f__Staphylococcaceae;g__Staphylococcus;s__Staphylococcus_carnosus_subsp._carnosus	0	0	0	0	0	0	0	0	0	0	0	17	0	0	381	0	0	0	0
OTU_3808		100		0	k__Bacteria;p__Firmicutes;c__Bacilli;o__Bacillales;f__Staphylococcaceae;g__Staphylococcus;s__Staphylococcus_epidermidis	0	0	0	0	254	0	0	0	4	0	0	0	4	0	3	0	0	0	0
OTU_593		100		0	k__Bacteria;p__Firmicutes;c__Bacilli;o__Bacillales;f__Staphylococcaceae;g__Staphylococcus;s__Staphylococcus_epidermidis_PM221	0	0	0	0	0	6	14	0	0	0	0	0	0	0	0	0	0	0	0
OTU_853	OTU_1374	100	100	0	k__Bacteria;p__Firmicutes;c__Bacilli;o__Bacillales;f__Staphylococcaceae;g__Staphylococcus;s__Staphylococcus_equorum	12	0	0	0	0	0	0	0	0	0	0	447	0	0	0	0	0	0	0
OTU_1482		100		0	k__Bacteria;p__Firmicutes;c__Bacilli;o__Bacillales;f__Staphylococcaceae;g__Staphylococcus;s__Staphylococcus_gallinarum	0	0	0	0	0	0	3	0	0	0	0	0	0	0	39	0	0	0	0
OTU_c		100		0	k__bacteria;p__Firmicutes;c__Bacilli;o__Bacillales;f__Staphylococcaceae;g__Staphylococcus;s__Staphylococcus_haemolyticus	0	0	0	0	0	0	0	0	0	0	0	0	0	0	0	0	0	0	0
OTU_c		100		0	k__Bacteria;p__Firmicutes;c__Bacilli;o__Bacillales;f__Staphylococcaceae;g__Staphylococcus;s__Staphylococcus_hominis	0	0	0	0	0	0	0	0	0	0	0	0	0	0	0	0	0	0	0
OTU_c		100		0	k__Bacteria;p__Firmicutes;c__Bacilli;o__Bacillales;f__Staphylococcaceae;g__Staphylococcus;s__Staphylococcus_kloosi	0	0	0	0	0	0	0	0	0	0	0	0	0	0	0	0	0	0	0
OTU_1250		98.829		0	k__Bacteria;p__Firmicutes;c__Bacilli;o__Bacillales;f__Staphylococcaceae;g__Staphylococcus;s__Staphylococcus_lentus	0	0	0	0	0	4	2	0	0	0	0	0	0	0	0	0	0	0	0
OTU_969		100		0	k__Bacteria;p__Firmicutes;c__Bacilli;o__Bacillales;f__Staphylococcaceae;g__Staphylococcus;s__Staphylococcus_saprophyticus_subsp._saprophyticus	0	0	0	0	0	0	0	0	0	0	4	0	0	0	0	0	0	0	0
OTU_1594		99.7658		0	k__Bacteria;p__Firmicutes;c__Bacilli;o__Bacillales;f__Staphylococcaceae;g__Staphylococcus;s__Staphylococcus_sciuri_subsp._sciuri	0	0	0	0	0	0	0	0	0	0	0	0	0	0	6	0	0	0	0
OTU_1920		98.3607		0	k__Bacteria;p__Firmicutes;c__Bacilli;o__Bacillales;f__Staphylococcaceae;g__Staphylococcus;s__Staphylococcus_simulans	0	0	0	0	0	0	0	0	0	0	0	0	0	0	6	0	0	0	0
OTU_2964		100		0	k__Bacteria;p__Firmicutes;c__Bacilli;o__Bacillales;f__Staphylococcaceae;g__Staphylococcus;s__Staphylococcus_vitulinus	0	0	0	0	0	0	0	0	0	0	0	23	0	0	0	0	0	0	0
OTU_2110		100		0	k__Bacteria;p__Firmicutes;c__Bacilli;o__Bacillales;f__Staphylococcaceae;g__Staphylococcus;s__Staphylococcus_warneri	0	0	0	0	0	0	0	0	0	0	0	0	0	0	2	0	0	0	0
OTU_c		100		0	k__Bacteria;p__Firmicutes;c__Bacilli;o__Bacillales;f__Staphylococcaceae;g__Staphylococcus;s__Staphylococcus_xylosus	0	0	0	0	0	0	0	0	0	0	0	0	0	0	0	0	0	0	0
OTU_1179		97.4239		0	k__Bacteria;p__Firmicutes;c__Bacilli;o__Bacillales;f__Staphylococcaceae;g__Staphylococcus;s__Unclassified	0	0	0	0	3	0	0	0	0	0	0	0	0	0	3	0	0	0	0
OTU_1652		97.4239		0	k__Bacteria;p__Firmicutes;c__Bacilli;o__Bacillales;f__Staphylococcaceae;g__Staphylococcus;s__Unclassified	0	0	0	0	0	0	2	0	0	0	0	0	0	0	0	0	0	0	0
OTU_2831		97.4239		0	k__Bacteria;p__Firmicutes;c__Bacilli;o__Bacillales;f__Staphylococcaceae;g__Staphylococcus;s__Unclassified	0	0	0	0	0	0	4	0	3	0	0	0	0	0	0	0	0	0	0
OTU_3123		97.4239		0	k__Bacteria;p__Firmicutes;c__Bacilli;o__Bacillales;f__Staphylococcaceae;g__Staphylococcus;s__Unclassified	0	0	2	0	0	0	0	0	0	0	0	0	0	0	0	0	0	0	0
OTU_1558		97.1897		0	k__Bacteria;p__Firmicutes;c__Bacilli;o__Bacillales;f__Staphylococcaceae;g__Staphylococcus;s__Unclassified	0	0	0	0	0	0	0	0	0	0	0	12	0	0	0	0	0	0	0
OTU_850		97.1897		0	k__Bacteria;p__Firmicutes;c__Bacilli;o__Bacillales;f__Staphylococcaceae;g__Staphylococcus;s__Unclassified	0	0	0	0	0	0	0	0	0	0	0	0	0	0	6	0	0	0	0
OTU_2087		96.0187		0	k__Bacteria;p__Firmicutes;c__Bacilli;o__Bacillales;f__Staphylococcaceae;g__Unclassified;s__Unclassified	0	0	0	0	0	0	0	0	0	0	0	0	0	0	13	0	0	0	0
OTU_1557		94.8837		0	k__Bacteria;p__Firmicutes;c__Bacilli;o__Bacillales;f__Unclassified;g__Unclassified;s__Unclassified	0	0	0	0	0	0	0	0	0	0	0	32	0	0	0	0	0	0	0
OTU_3011		94.8837		0	k__Bacteria;p__Firmicutes;c__Bacilli;o__Bacillales;f__Unclassified;g__Unclassified;s__Unclassified	0	0	0	0	0	0	0	0	4	0	0	0	0	0	188	0	0	0	0
OTU_2949		94.8718		0	k__Bacteria;p__Firmicutes;c__Bacilli;o__Bacillales;f__Unclassified;g__Unclassified;s__Unclassified	0	0	0	0	0	0	0	0	0	0	0	0	0	0	84	0	0	0	0
OTU_313		94.8598		0	k__Bacteria;p__Firmicutes;c__Bacilli;o__Bacillales;f__Unclassified;g__Unclassified;s__Unclassified	0	0	0	0	0	0	0	0	0	0	0	0	0	0	110	0	0	0	0
OTU_2327		94.3925		0	k__Bacteria;p__Firmicutes;c__Bacilli;o__Bacillales;f__Unclassified;g__Unclassified;s__Unclassified	0	0	0	0	0	0	0	0	0	0	0	0	0	0	2	0	0	0	0
OTU_1044		94.2529		0	k__Bacteria;p__Firmicutes;c__Bacilli;o__Bacillales;f__Unclassified;g__Unclassified;s__Unclassified	0	0	0	0	0	0	0	0	0	0	0	0	0	0	61	0	0	0	0
OTU_2841		94.213		0	k__Bacteria;p__Firmicutes;c__Bacilli;o__Bacillales;f__Unclassified;g__Unclassified;s__Unclassified	0	0	0	0	0	0	2	0	0	0	0	0	0	0	0	0	0	0	0
OTU_3417		93.6768		0	k__Bacteria;p__Firmicutes;c__Bacilli;o__Bacillales;f__Unclassified;g__Unclassified;s__Unclassified	0	0	0	0	0	0	2	0	0	0	0	0	0	0	0	0	0	0	0
OTU_3810		93.2084		0	k__Bacteria;p__Firmicutes;c__Bacilli;o__Bacillales;f__Unclassified;g__Unclassified;s__Unclassified	0	0	0	0	0	0	0	0	0	0	0	12	0	0	2	0	2	0	0
OTU_1067		92.8736		0	k__Bacteria;p__Firmicutes;c__Bacilli;o__Bacillales;f__Unclassified;g__Unclassified;s__Unclassified	0	0	0	0	0	0	0	0	0	0	0	11	0	0	0	0	0	0	0
OTU_491		92.3788		0	k__Bacteria;p__Firmicutes;c__Bacilli;o__Bacillales;f__Unclassified;g__Unclassified;s__Unclassified	0	0	0	0	2	0	0	0	0	0	0	0	0	0	0	0	0	0	0
OTU_2112		91.3753		0	k__Bacteria;p__Firmicutes;c__Bacilli;o__Bacillales;f__Unclassified;g__Unclassified;s__Unclassified	0	0	0	0	0	0	0	0	0	0	0	0	0	0	2	0	0	0	0
OTU_595		90.3226		0	k__Bacteria;p__Firmicutes;c__Bacilli;o__Bacillales;f__Unclassified;g__Unclassified;s__Unclassified	0	0	0	0	0	0	2	0	0	0	0	0	0	0	0	0	0	0	0
OTU_748		100		0	k__Bacteria;p__Firmicutes;c__Bacilli;o__Lactobacillales;f__Aerococcaceae;g__Aerosphaera;s__Facklamia_tabacinasalis	0	0	0	0	0	0	0	0	0	0	0	3	0	0	0	0	0	0	0
OTU_1325		100		0	k__Bacteria;p__Firmicutes;c__Bacilli;o__Lactobacillales;f__Carnobacteriaceae;g__Alkalibacterium;s__Alkalibacterium_gilvum	0	0	0	0	0	0	0	0	0	0	0	9	0	0	0	0	0	0	0
OTU_3750		98.1265		0	k__Bacteria;p__Firmicutes;c__Bacilli;o__Lactobacillales;f__Carnobacteriaceae;g__Carnobacterium;s__Carnobacterium_maltaromaticum	0	0	0	0	0	0	3	0	0	0	0	0	0	0	0	0	0	0	0
OTU_1449		98.5948		0	k__Bacteria;p__Firmicutes;c__Bacilli;o__Lactobacillales;f__Carnobacteriaceae;g__Carnobacterium;s__Carnobacterium_mobile_DSM_4848	0	0	0	0	0	0	0	0	0	0	0	6	0	0	0	0	0	0	0
OTU_476		97.4239		0	k__Bacteria;p__Firmicutes;c__Bacilli;o__Lactobacillales;f__Carnobacteriaceae;g__Carnobacterium;s__Unclassified	0	0	0	0	0	0	5	0	0	0	0	0	0	0	0	0	0	0	0
OTU_3265		100		0	k__Bacteria;p__Firmicutes;c__Bacilli;o__Lactobacillales;f__Carnobacteriaceae;g__Dolosigranulum;s__Dolosigranulum_pigrum_ATCC_51524	0	0	13	10	4	0	0	0	0	0	0	0	0	0	0	0	0	0	0
OTU_750		97.6526		0	k__Bacteria;p__Firmicutes;c__Bacilli;o__Lactobacillales;f__Carnobacteriaceae;g__Dolosigranulum;s__Unclassified	0	0	0	6	0	0	0	0	0	0	0	0	0	0	0	0	0	0	0
OTU_2919		100		0	k__Bacteria;p__Firmicutes;c__Bacilli;o__Lactobacillales;f__Carnobacteriaceae;g__Granulicatella;s__Abiotrophia_defectiva	0	0	4	0	0	0	0	3	249	0	0	16	0	0	0	0	0	0	0
OTU_937		100		0	k__Bacteria;p__Firmicutes;c__Bacilli;o__Lactobacillales;f__Carnobacteriaceae;g__Granulicatella;s__Granulicatella_adiacens_ATCC_49175	0	0	0	0	0	0	0	0	0	0	14	0	0	0	0	0	0	2	13
OTU_2807		97.8923		0	k__Bacteria;p__Firmicutes;c__Bacilli;o__Lactobacillales;f__Carnobacteriaceae;g__Granulicatella;s__Unclassified	0	0	0	0	0	0	0	0	5	0	0	0	0	0	0	0	0	0	0
OTU_4092		97.6581		0	k__Bacteria;p__Firmicutes;c__Bacilli;o__Lactobacillales;f__Carnobacteriaceae;g__Granulicatella;s__Unclassified	0	0	13	2	3	87	455	2	0	0	2	35	3	20	3	69	114	25	0
OTU_1001		97.4239		0	k__Bacteria;p__Firmicutes;c__Bacilli;o__Lactobacillales;f__Carnobacteriaceae;g__Marinilactibacillus;s__Unclassified	0	0	0	0	0	0	0	0	0	0	0	6	0	0	0	0	0	0	0
OTU_3907		99.7		1	k__Bacteria;p__Firmicutes;c__Bacilli;o__Lactobacillales;f__Enterococcaceae;g__Enterococcus;s__Enterococcus dispar/ canintestini / pseudoavium/ casseliflavus /viikkiensis /devriesei99.76%_IHU_170306-V3V4-Pygmy-melhem-p3885	0	0	3	0	0	0	0	0	0	0	0	0	0	0	0	0	0	0	0
OTU_2709		99.48		1	k__Bacteria;p__Firmicutes;c__Bacilli;o__Lactobacillales;f__Enterococcaceae;g__Enterococcus;s__Enterococcus dispar/ canintestini / pseudoavium/ casseliflavus /viikkiensis /devriesei99.76%_IHU_170306-V3V4-Pygmy-melhem-p3885	0	0	128	0	33	3	18	0	50	2	4	0	0	0	0	0	31	0	0
OTU_2945		100		0	k__Bacteria;p__Firmicutes;c__Bacilli;o__Lactobacillales;f__Enterococcaceae;g__Enterococcus;s__Enterococcus_avium	0	0	0	229	0	0	0	41	0	0	0	0	0	0	0	0	0	0	0
OTU_2353		99.7664		0	k__Bacteria;p__Firmicutes;c__Bacilli;o__Lactobacillales;f__Enterococcaceae;g__Enterococcus;s__Enterococcus_avium_ATCC_14025	0	0	4	0	0	0	0	0	0	0	0	0	0	0	0	0	0	0	0
OTU_516		100		0	k__Bacteria;p__Firmicutes;c__Bacilli;o__Lactobacillales;f__Enterococcaceae;g__Enterococcus;s__Enterococcus_casseliflavus	0	0	0	0	0	0	863	0	0	0	0	0	0	0	0	0	0	0	0
OTU_c		100		0	k__Bacteria;p__Firmicutes;c__Bacilli;o__Lactobacillales;f__Enterococcaceae;g__Enterococcus;s__Enterococcus_devriesei	0	0	0	0	0	0	0	0	0	0	0	0	0	0	0	0	0	0	0
OTU_c		100		0	k__Bacteria;p__Firmicutes;c__Bacilli;o__Lactobacillales;f__Enterococcaceae;g__Enterococcus;s__Enterococcus_dispar	0	0	0	0	0	0	0	0	0	0	0	0	0	0	0	0	0	0	0
OTU_c		100		0	k__Bacteria;p__Firmicutes;c__Bacilli;o__Lactobacillales;f__Enterococcaceae;g__Enterococcus;s__Enterococcus_durans	0	0	0	0	0	0	0	0	0	0	0	0	0	0	0	0	0	0	0
OTU_3638	OTU_664	100	99.7658	0	k__Bacteria;p__Firmicutes;c__Bacilli;o__Lactobacillales;f__Enterococcaceae;g__Enterococcus;s__Enterococcus_faecalis	0	234	0	0	0	0	4	52	1261	0	0	0	0	0	0	8	4	0	0
OTU_662		100		0	k__Bacteria;p__Firmicutes;c__Bacilli;o__Lactobacillales;f__Enterococcaceae;g__Enterococcus;s__Enterococcus_faecalis_ATCC_35038	0	0	0	0	0	0	0	0	0	0	0	0	2	0	0	0	0	0	0
OTU_3594	OTU_961	100	99.7658	0	k__Bacteria;p__Firmicutes;c__Bacilli;o__Lactobacillales;f__Enterococcaceae;g__Enterococcus;s__Enterococcus_faecium	0	422	2289	0	912	35	0	0	53	506	22	17	0	23	0	0	696	0	50
OTU_1219		100		0	k__Bacteria;p__Firmicutes;c__Bacilli;o__Lactobacillales;f__Enterococcaceae;g__Enterococcus;s__Enterococcus_gallinarum	0	0	0	0	0	0	0	0	9	0	0	0	0	0	2	0	0	0	0
OTU_c		100		0	k__Bacteria;p__Firmicutes;c__Bacilli;o__Lactobacillales;f__Enterococcaceae;g__Enterococcus;s__Enterococcus_hirae	0	0	0	0	0	0	0	0	0	0	0	0	0	0	0	0	0	0	0
OTU_c		100		0	k__bacteria;p__Firmicutes;c__Bacilli;o__Lactobacillales;f__Enterococcaceae;g__Enterococcus;s__Enterococcus_malodoratum	0	0	0	0	0	0	0	0	0	0	0	0	0	0	0	0	0	0	0
OTU_116		98.79		1	k__Bacteria;p__Firmicutes;c__Bacilli;o__Lactobacillales;f__Enterococcaceae;g__Enterococcus;s__Enterococcus_pseudoavium_Enterococcus_pseudoavium_IHU_AA01015_161121-VerifCSUR-Eneterococcus_pseudoavium_nc2	0	0	0	2	0	0	0	0	0	0	0	0	0	0	0	0	0	0	0
OTU_2330		97.4299		0	k__Bacteria;p__Firmicutes;c__Bacilli;o__Lactobacillales;f__Enterococcaceae;g__Enterococcus;s__Unclassified	0	0	0	3	0	0	0	0	0	2	0	0	0	0	0	0	0	0	0
OTU_495		97.4299		0	k__Bacteria;p__Firmicutes;c__Bacilli;o__Lactobacillales;f__Enterococcaceae;g__Enterococcus;s__Unclassified	0	0	0	0	0	0	56	0	2	0	0	2	0	0	0	0	0	0	0
OTU_909		97.1963		0	k__Bacteria;p__Firmicutes;c__Bacilli;o__Lactobacillales;f__Enterococcaceae;g__Enterococcus;s__Unclassified	0	0	0	0	0	0	30	0	0	0	0	0	0	0	0	0	0	0	0
OTU_591		97.4239		0	k__Bacteria;p__Firmicutes;c__Bacilli;o__Lactobacillales;f__Enterococcaceae;g__Vagococcus;s__Unclassified	0	0	0	0	0	0	0	0	0	0	0	3	0	0	0	0	0	0	0
	OTU_302		100	0	k__Bacteria;p__Firmicutes;c__Bacilli;o__Lactobacillales;f__Lactobacillaceae;g__Lactobacillus;s__Lactobacillus_agilis	6205	0	0	0	0	0	0	0	0	0	0	0	0	0	0	0	0	0	0
OTU_3169	OTU_354	100	100	0	k__Bacteria;p__Firmicutes;c__Bacilli;o__Lactobacillales;f__Lactobacillaceae;g__Lactobacillus;s__Lactobacillus_brevis	127	0	0	0	0	75	0	0	0	0	0	0	0	0	0	0	0	0	0
OTU_3328	OTU_1007	100	99.7658	0	k__Bacteria;p__Firmicutes;c__Bacilli;o__Lactobacillales;f__Lactobacillaceae;g__Lactobacillus;s__Lactobacillus_casei	376	681	0	0	0	0	0	8	16	48	0	11	3	0	0	0	0	0	0
OTU_1321		100		0	k__Bacteria;p__Firmicutes;c__Bacilli;o__Lactobacillales;f__Lactobacillaceae;g__Lactobacillus;s__Lactobacillus_crispatus	0	0	0	0	0	0	0	2	0	2	2	0	4	92	0	0	0	0	0
OTU_2547		100		0	k__Bacteria;p__Firmicutes;c__Bacilli;o__Lactobacillales;f__Lactobacillaceae;g__Lactobacillus;s__Lactobacillus_curvatus	0	0	0	0	0	0	0	0	0	0	0	0	2	0	0	0	15	0	0
OTU_272		100		0	k__Bacteria;p__Firmicutes;c__Bacilli;o__Lactobacillales;f__Lactobacillaceae;g__Lactobacillus;s__Lactobacillus_delbrueckii_subsp._bulgaricus	0	0	0	0	0	0	0	0	0	0	0	0	0	0	0	0	22	0	0
OTU_2702		100		0	k__Bacteria;p__Firmicutes;c__Bacilli;o__Lactobacillales;f__Lactobacillaceae;g__Lactobacillus;s__Lactobacillus_delbrueckii_subsp._lactis	0	0	0	0	0	0	14	0	0	0	0	0	0	0	0	0	0	0	0
	OTU_1492		99.7658	0	k__Bacteria;p__Firmicutes;c__Bacilli;o__Lactobacillales;f__Lactobacillaceae;g__Lactobacillus;s__Lactobacillus_farraginis	0	17	0	0	0	0	0	0	0	0	0	0	0	0	0	0	0	0	0
OTU_3938	OTU_872	100	99.5316	0	k__Bacteria;p__Firmicutes;c__Bacilli;o__Lactobacillales;f__Lactobacillaceae;g__Lactobacillus;s__Lactobacillus_fermentum	63	33	0	0	0	0	237	0	0	0	0	0	0	3	85	0	2	0	0
OTU_1608		98.79		1	k__Bacteria;p__Firmicutes;c__Bacilli;o__Lactobacillales;f__Lactobacillaceae;g__Lactobacillus;s__Lactobacillus_fermentum_IHU_170220-CSURV33	0	0	0	0	0	0	11	0	0	0	0	0	0	0	0	0	0	0	0
OTU_1817	OTU_853	100	100	0	k__Bacteria;p__Firmicutes;c__Bacilli;o__Lactobacillales;f__Lactobacillaceae;g__Lactobacillus;s__Lactobacillus_gasseri	0	17	0	6	0	0	0	0	50	0	492	0	0	8	0	0	0	0	0
OTU_3827		100		0	k__Bacteria;p__Firmicutes;c__Bacilli;o__Lactobacillales;f__Lactobacillaceae;g__Lactobacillus;s__Lactobacillus_ginsenosidimutans	0	0	0	0	0	0	0	0	0	0	0	3	0	0	0	0	0	0	0
OTU_4030		100		0	k__Bacteria;p__Firmicutes;c__Bacilli;o__Lactobacillales;f__Lactobacillaceae;g__Lactobacillus;s__Lactobacillus_harbinensis	0	0	0	0	0	0	35	0	0	0	0	0	0	0	0	0	0	0	0
OTU_4111		98.5948		0	k__Bacteria;p__Firmicutes;c__Bacilli;o__Lactobacillales;f__Lactobacillaceae;g__Lactobacillus;s__Lactobacillus_hilgardii	0	0	0	0	0	0	3	0	0	0	0	0	0	0	0	0	0	0	0
OTU_972		100		0	k__Bacteria;p__Firmicutes;c__Bacilli;o__Lactobacillales;f__Lactobacillaceae;g__Lactobacillus;s__Lactobacillus_iners_DSM_13335	0	0	0	32	0	6	0	0	0	0	0	0	0	0	0	0	0	0	0
OTU_c		100		0	k__Bacteria;p__Firmicutes;c__Bacilli;o__Lactobacillales;f__Lactobacillaceae;g__Lactobacillus;s__Lactobacillus_minutum	0	0	0	0	0	0	0	0	0	0	0	0	0	0	0	0	0	0	0
OTU_1281		98.3607		0	k__Bacteria;p__Firmicutes;c__Bacilli;o__Lactobacillales;f__Lactobacillaceae;g__Lactobacillus;s__Lactobacillus_mucosae	0	0	0	0	0	0	0	0	0	0	0	0	0	0	0	17	0	0	0
OTU_1428		100		0	k__Bacteria;p__Firmicutes;c__Bacilli;o__Lactobacillales;f__Lactobacillaceae;g__Lactobacillus;s__Lactobacillus_mucosae_LM1	0	0	0	27	0	0	0	0	0	0	0	0	0	0	0	0	0	0	0
OTU_2611		99.2974		0	k__Bacteria;p__Firmicutes;c__Bacilli;o__Lactobacillales;f__Lactobacillaceae;g__Lactobacillus;s__Lactobacillus_murinus	0	0	0	0	0	4	0	0	0	0	0	0	0	0	0	0	0	0	0
OTU_1515		99.7658		0	k__Bacteria;p__Firmicutes;c__Bacilli;o__Lactobacillales;f__Lactobacillaceae;g__Lactobacillus;s__Lactobacillus_nasuensis_JCM_17158	0	0	0	0	0	0	3	0	0	0	0	0	0	0	0	0	0	0	0
OTU_2980		100		0	k__Bacteria;p__Firmicutes;c__Bacilli;o__Lactobacillales;f__Lactobacillaceae;g__Lactobacillus;s__Lactobacillus_nenjiangensis	0	0	0	0	0	0	2	0	0	0	0	0	0	0	0	0	0	0	0
OTU_3929		100		0	k__Bacteria;p__Firmicutes;c__Bacilli;o__Lactobacillales;f__Lactobacillaceae;g__Lactobacillus;s__Lactobacillus_oris_F0423	0	0	0	24	0	0	0	0	0	0	0	0	0	0	0	0	0	0	0
OTU_c		100		0	k__bacteria;p__Firmicutes;c__Bacilli;o__Lactobacillales;f__Lactobacillaceae;g__Lactobacillus;s__Lactobacillus_otakiensis	0	0	0	0	0	0	0	0	0	0	0	0	0	0	0	0	0	0	0
OTU_3875		99.2974		0	k__Bacteria;p__Firmicutes;c__Bacilli;o__Lactobacillales;f__Lactobacillaceae;g__Lactobacillus;s__Lactobacillus_panis	0	0	0	0	0	0	0	0	0	0	0	0	0	0	32	0	0	0	0
OTU_1396	OTU_859	100	100	0	k__Bacteria;p__Firmicutes;c__Bacilli;o__Lactobacillales;f__Lactobacillaceae;g__Lactobacillus;s__Lactobacillus_parabuchneri	4	0	0	0	0	0	43	0	0	0	0	0	0	0	0	0	0	0	0
OTU_c		100		0	k__bacteria;p__Firmicutes;c__Bacilli;o__Lactobacillales;f__Lactobacillaceae;g__Lactobacillus;s__Lactobacillus_paracasei	0	0	0	0	0	0	0	0	0	0	0	0	0	0	0	0	0	0	0
OTU_c		100		0	k__bacteria;p__Firmicutes;c__Bacilli;o__Lactobacillales;f__Lactobacillaceae;g__Lactobacillus;s__Lactobacillus_parafarraginis	0	0	0	0	0	0	0	0	0	0	0	0	0	0	0	0	0	0	0
	OTU_225		100	0	k__Bacteria;p__Firmicutes;c__Bacilli;o__Lactobacillales;f__Lactobacillaceae;g__Lactobacillus;s__Lactobacillus_paraplantarum	0	324	0	0	0	0	0	0	0	0	0	0	0	0	0	0	0	0	0
OTU_c		100		0	k__bacteria;p__Firmicutes;c__Bacilli;o__Lactobacillales;f__Lactobacillaceae;g__Lactobacillus;s__Lactobacillus_pentosus	0	0	0	0	0	0	0	0	0	0	0	0	0	0	0	0	0	0	0
OTU_2622	OTU_1197	100	98.3607	0	k__Bacteria;p__Firmicutes;c__Bacilli;o__Lactobacillales;f__Lactobacillaceae;g__Lactobacillus;s__Lactobacillus_plantarum	1152	4771	0	10	0	4549	5	0	2	0	0	7	0	0	0	0	196	0	0
OTU_c		100		0	k__bacteria;p__Firmicutes;c__Bacilli;o__Lactobacillales;f__Lactobacillaceae;g__Lactobacillus;s__Lactobacillus_rapi	0	0	0	0	0	0	0	0	0	0	0	0	0	0	0	0	0	0	0
OTU_3851		100		0	k__Bacteria;p__Firmicutes;c__Bacilli;o__Lactobacillales;f__Lactobacillaceae;g__Lactobacillus;s__Lactobacillus_reuteri	0	0	0	0	0	6	0	0	0	0	248	0	0	0	0	0	0	0	0
OTU_2866	OTU_557	100	99.7658	0	k__Bacteria;p__Firmicutes;c__Bacilli;o__Lactobacillales;f__Lactobacillaceae;g__Lactobacillus;s__Lactobacillus_rhamnosus	1918	2914	0	4	2	2695	13062	0	0	0	0	0	0	11	0	0	33	0	0
	OTU_753		100	0	k__Bacteria;p__Firmicutes;c__Bacilli;o__Lactobacillales;f__Lactobacillaceae;g__Lactobacillus;s__Lactobacillus_rhamnosus_GG	97	0	0	0	0	0	0	0	0	0	0	0	0	0	0	0	0	0	0
	OTU_159		100	0	k__Bacteria;p__Firmicutes;c__Bacilli;o__Lactobacillales;f__Lactobacillaceae;g__Lactobacillus;s__Lactobacillus_rhamnosus_Lc_705	197	468	0	0	0	0	0	0	0	0	0	0	0	0	0	0	0	0	0
OTU_1889		100		0	k__Bacteria;p__Firmicutes;c__Bacilli;o__Lactobacillales;f__Lactobacillaceae;g__Lactobacillus;s__Lactobacillus_ruminis	0	0	0	0	0	0	0	0	0	0	0	0	0	5880	0	5360	0	119	3925
OTU_2399		100		0	k__Bacteria;p__Firmicutes;c__Bacilli;o__Lactobacillales;f__Lactobacillaceae;g__Lactobacillus;s__Lactobacillus_sakei	0	0	0	0	0	0	0	0	0	0	0	108	0	0	0	0	0	0	0
OTU_2301	OTU_326	100	99.7658	0	k__Bacteria;p__Firmicutes;c__Bacilli;o__Lactobacillales;f__Lactobacillaceae;g__Lactobacillus;s__Lactobacillus_salivarius	318	429	0	0	0	487	8108	0	0	0	0	0	3	70	0	0	0	0	0
OTU_951		100		0	k__Bacteria;p__Firmicutes;c__Bacilli;o__Lactobacillales;f__Lactobacillaceae;g__Lactobacillus;s__Lactobacillus_sanfranciscensis_TMW_1.1304	0	0	0	0	0	0	0	0	0	0	0	0	0	0	0	0	3	0	0
OTU_1297		99.7658		0	k__Bacteria;p__Firmicutes;c__Bacilli;o__Lactobacillales;f__Lactobacillaceae;g__Lactobacillus;s__Lactobacillus_taiwanensis	0	0	0	0	0	2	4	0	0	3	0	0	0	0	0	0	0	0	0
OTU_c		100		0	k__Bacteria;p__Firmicutes;c__Bacilli;o__Lactobacillales;f__Lactobacillaceae;g__Lactobacillus;s__Lactobacillus_timonensis	0	0	0	0	0	0	0	0	0	0	0	0	0	0	0	0	0	0	0
OTU_1609		100		0	k__Bacteria;p__Firmicutes;c__Bacilli;o__Lactobacillales;f__Lactobacillaceae;g__Lactobacillus;s__Lactobacillus_vaginalis	0	0	0	0	0	0	0	0	0	0	0	0	0	14	0	0	0	0	0
OTU_3559		100		0	k__Bacteria;p__Firmicutes;c__Bacilli;o__Lactobacillales;f__Lactobacillaceae;g__Lactobacillus;s__Lactobacillus_vaginalis_DSM_5837_=_ATCC_49540	0	0	0	0	0	0	0	0	10	0	0	0	0	0	0	0	0	0	0
OTU_3980		100		0	k__Bacteria;p__Firmicutes;c__Bacilli;o__Lactobacillales;f__Lactobacillaceae;g__Lactobacillus;s__Lactobacillus_vini_DSM_20605	0	0	0	0	0	0	0	0	0	0	0	0	0	0	67	0	0	0	0
OTU_1439		97.4239		0	k__Bacteria;p__Firmicutes;c__Bacilli;o__Lactobacillales;f__Lactobacillaceae;g__Lactobacillus;s__Unclassified	0	0	0	2	0	20	0	0	0	0	0	0	0	0	0	0	0	0	0
OTU_2889		97.4239		0	k__Bacteria;p__Firmicutes;c__Bacilli;o__Lactobacillales;f__Lactobacillaceae;g__Lactobacillus;s__Unclassified	0	0	0	0	0	0	0	0	0	0	0	0	0	0	0	0	0	2	0
OTU_3663		97.4239		0	k__Bacteria;p__Firmicutes;c__Bacilli;o__Lactobacillales;f__Lactobacillaceae;g__Lactobacillus;s__Unclassified	0	0	0	0	0	0	0	0	0	0	0	2	0	0	0	0	0	0	0
OTU_1343		97.1897		0	k__Bacteria;p__Firmicutes;c__Bacilli;o__Lactobacillales;f__Lactobacillaceae;g__Lactobacillus;s__Unclassified	0	0	0	0	0	0	252	0	0	0	0	0	0	0	0	0	0	0	0
OTU_2138		97.1897		0	k__Bacteria;p__Firmicutes;c__Bacilli;o__Lactobacillales;f__Lactobacillaceae;g__Lactobacillus;s__Unclassified	0	0	0	0	0	0	0	0	0	0	7	0	0	0	2	0	0	0	0
OTU_2523		97.1897		0	k__Bacteria;p__Firmicutes;c__Bacilli;o__Lactobacillales;f__Lactobacillaceae;g__Lactobacillus;s__Unclassified	0	0	0	0	0	0	0	0	0	0	0	0	0	176	0	166	0	2	99
OTU_2631		97.1897		0	k__Bacteria;p__Firmicutes;c__Bacilli;o__Lactobacillales;f__Lactobacillaceae;g__Lactobacillus;s__Unclassified	0	0	0	0	0	43	319	0	0	0	0	0	2	0	0	0	0	0	0
	OTU_192		100	0	k__Bacteria;p__Firmicutes;c__Bacilli;o__Lactobacillales;f__Lactobacillaceae;g__Pediococcus;s__Pediococcus_acidilactici	293	0	0	0	0	0	0	0	0	0	0	0	0	0	0	0	0	0	0
OTU_3946	OTU_683	100	100	0	k__Bacteria;p__Firmicutes;c__Bacilli;o__Lactobacillales;f__Lactobacillaceae;g__Pediococcus;s__Pediococcus_pentosaceus	0	58	0	0	0	0	0	0	0	0	0	62	0	0	0	0	0	0	0
OTU_2401		97.1897		0	k__Bacteria;p__Firmicutes;c__Bacilli;o__Lactobacillales;f__Lactobacillaceae;g__Pediococcus;s__Unclassified	0	0	0	0	0	0	0	0	0	0	0	3	0	0	0	0	0	0	0
OTU_2190		96.9626		0	k__Bacteria;p__Firmicutes;c__Bacilli;o__Lactobacillales;f__Lactobacillaceae;g__Unclassified;s__Unclassified	0	0	0	0	0	2	197	0	0	3	0	2	0	0	0	0	0	0	0
OTU_50		96.9626		0	k__Bacteria;p__Firmicutes;c__Bacilli;o__Lactobacillales;f__Lactobacillaceae;g__Unclassified;s__Unclassified	0	0	0	0	0	111	0	0	0	0	0	0	0	0	0	0	6	0	0
OTU_1207		96.9555		0	k__Bacteria;p__Firmicutes;c__Bacilli;o__Lactobacillales;f__Lactobacillaceae;g__Unclassified;s__Unclassified	0	0	0	0	0	0	0	0	0	0	0	0	0	0	0	10	0	0	0
OTU_2311		96.9555		0	k__Bacteria;p__Firmicutes;c__Bacilli;o__Lactobacillales;f__Lactobacillaceae;g__Unclassified;s__Unclassified	0	0	0	0	0	0	0	0	0	0	0	0	0	0	2	0	0	0	0
OTU_1634		96.729		0	k__Bacteria;p__Firmicutes;c__Bacilli;o__Lactobacillales;f__Lactobacillaceae;g__Unclassified;s__Unclassified	0	0	0	0	0	0	0	0	0	0	25	0	0	0	0	0	0	0	0
OTU_1311		96.7213		0	k__Bacteria;p__Firmicutes;c__Bacilli;o__Lactobacillales;f__Lactobacillaceae;g__Unclassified;s__Unclassified	0	0	0	0	0	0	3	0	0	0	0	0	0	0	0	0	0	0	0
OTU_2998		96.4953		0	k__Bacteria;p__Firmicutes;c__Bacilli;o__Lactobacillales;f__Lactobacillaceae;g__Unclassified;s__Unclassified	0	0	0	0	0	0	0	0	0	0	0	0	0	0	2	0	0	0	0
OTU_3183		96.4871		0	k__Bacteria;p__Firmicutes;c__Bacilli;o__Lactobacillales;f__Lactobacillaceae;g__Unclassified;s__Unclassified	0	0	0	0	0	11	288	0	0	0	0	0	0	0	0	0	0	0	0
OTU_910		96.4871		0	k__Bacteria;p__Firmicutes;c__Bacilli;o__Lactobacillales;f__Lactobacillaceae;g__Unclassified;s__Unclassified	0	0	0	2	0	0	0	0	0	0	0	0	0	0	0	0	0	0	0
OTU_3686	OTU_1236	96.0373	95.5399	0	k__Bacteria;p__Firmicutes;c__Bacilli;o__Lactobacillales;f__Lactobacillaceae;g__Unclassified;s__Unclassified	27	0	0	0	0	0	0	0	0	0	0	0	0	5	0	0	0	0	0
OTU_1499		99.7658		0	k__Bacteria;p__Firmicutes;c__Bacilli;o__Lactobacillales;f__Leuconostocaceae;g__Fructobacillus;s__Fructobacillus_tropaeoli	0	0	0	0	0	0	0	0	0	0	0	0	0	0	6	0	0	0	0
OTU_3736		100		0	k__Bacteria;p__Firmicutes;c__Bacilli;o__Lactobacillales;f__Leuconostocaceae;g__Leuconostoc;s__Leuconostoc_carnosum	0	0	0	0	0	0	2	0	0	0	0	0	0	0	0	0	0	0	0
OTU_190		100		0	k__Bacteria;p__Firmicutes;c__Bacilli;o__Lactobacillales;f__Leuconostocaceae;g__Leuconostoc;s__Leuconostoc_citreum	0	0	0	0	0	0	0	0	0	0	0	0	0	0	0	3	0	0	0
OTU_2360		100		0	k__Bacteria;p__Firmicutes;c__Bacilli;o__Lactobacillales;f__Leuconostocaceae;g__Leuconostoc;s__Leuconostoc_lactis	0	0	0	0	0	0	2801	0	0	0	0	0	0	0	0	0	0	0	0
OTU_1703	OTU_1600	100	99.5316	0	k__Bacteria;p__Firmicutes;c__Bacilli;o__Lactobacillales;f__Leuconostocaceae;g__Leuconostoc;s__Leuconostoc_mesenteroides	0	102	0	6	0	300	789	0	0	0	0	0	0	5	0	0	101	0	0
OTU_3847	OTU_459	100	100	0	k__Bacteria;p__Firmicutes;c__Bacilli;o__Lactobacillales;f__Leuconostocaceae;g__Leuconostoc;s__Leuconostoc_pseudomesenteroides	13	0	13	0	0	0	0	0	0	0	0	0	0	0	0	0	0	0	0
OTU_2582		97.4299		0	k__Bacteria;p__Firmicutes;c__Bacilli;o__Lactobacillales;f__Leuconostocaceae;g__Leuconostoc;s__Unclassified	0	0	0	0	0	0	81	0	0	0	0	0	0	0	0	0	0	0	0
OTU_1228		96.0187		0	k__Bacteria;p__Firmicutes;c__Bacilli;o__Lactobacillales;f__Leuconostocaceae;g__Unclassified;s__Unclassified	0	0	0	0	0	0	47	0	0	0	0	0	0	0	0	0	0	0	0
OTU_1637		95.7845		0	k__Bacteria;p__Firmicutes;c__Bacilli;o__Lactobacillales;f__Leuconostocaceae;g__Unclassified;s__Unclassified	0	0	0	0	0	0	2	0	0	0	0	0	0	0	0	0	0	0	0
OTU_2961	OTU_1707	100	100	0	k__Bacteria;p__Firmicutes;c__Bacilli;o__Lactobacillales;f__Streptococcaceae;g__Lactococcus;s__Lactococcus_lactis_subsp._lactis	10	115	24	0	0	6912	265	0	0	0	0	1881	761	0	0	0	9	0	0
OTU_3424	OTU_1022	100	99.7658	0	k__Bacteria;p__Firmicutes;c__Bacilli;o__Lactobacillales;f__Streptococcaceae;g__Lactococcus;s__Lactococcus_raffinolactis_4877	0	48	3	0	0	765	17440	0	0	0	0	0	0	0	0	0	0	0	0
OTU_2551		97.4359		0	k__Bacteria;p__Firmicutes;c__Bacilli;o__Lactobacillales;f__Streptococcaceae;g__Lactococcus;s__Unclassified	0	0	0	0	0	137	11	0	0	0	0	100	14	0	0	0	0	0	0
OTU_3303		97.1963		0	k__Bacteria;p__Firmicutes;c__Bacilli;o__Lactobacillales;f__Streptococcaceae;g__Lactococcus;s__Unclassified	0	0	0	0	0	0	42	0	0	0	0	0	0	0	0	0	0	0	0
OTU_1774		100		0	k__Bacteria;p__Firmicutes;c__Bacilli;o__Lactobacillales;f__Streptococcaceae;g__Streptococcus;s__Streptococcus_anginosus_subsp._anginosus	0	0	0	0	0	0	0	0	0	0	0	22	71	72	0	7	0	0	0
OTU_787		100		0	k__Bacteria;p__Firmicutes;c__Bacilli;o__Lactobacillales;f__Streptococcaceae;g__Streptococcus;s__Streptococcus_australis	0	0	0	0	0	0	0	0	0	0	0	0	0	0	29	0	0	0	0
OTU_737		100		0	k__Bacteria;p__Firmicutes;c__Bacilli;o__Lactobacillales;f__Streptococcaceae;g__Streptococcus;s__Streptococcus_constellatus_subsp._constellatus	0	0	0	115	0	0	0	0	0	3	0	0	0	0	102	0	51	0	0
OTU_3539		98.31		1	k__Bacteria;p__Firmicutes;c__Bacilli;o__Lactobacillales;f__Streptococcaceae;g__Streptococcus;s__Streptococcus_dentisani_Streptococcus_dentisani_IHU_AA01002_161114-Descartes1-P3562_nc0	0	0	0	0	0	0	0	0	0	0	0	0	0	0	0	0	5	0	0
OTU_1576		99.7658		0	k__Bacteria;p__Firmicutes;c__Bacilli;o__Lactobacillales;f__Streptococcaceae;g__Streptococcus;s__Streptococcus_downei	0	0	0	0	0	0	0	0	0	0	0	0	9	0	0	0	0	0	0
OTU_894	OTU_755	100	100	0	k__Bacteria;p__Firmicutes;c__Bacilli;o__Lactobacillales;f__Streptococcaceae;g__Streptococcus;s__Streptococcus_equinus	11	0	0	8020	0	0	1889	0	0	0	0	0	2	0	0	2	0	0	0
OTU_1060		100		0	k__Bacteria;p__Firmicutes;c__Bacilli;o__Lactobacillales;f__Streptococcaceae;g__Streptococcus;s__Streptococcus_gallolyticus_subsp._gallolyticus	0	0	0	0	5	0	0	0	0	0	11	0	0	0	13	0	0	0	0
OTU_3695		100		0	k__Bacteria;p__Firmicutes;c__Bacilli;o__Lactobacillales;f__Streptococcaceae;g__Streptococcus;s__Streptococcus_gordonii	0	0	0	0	0	0	395	0	0	0	0	0	0	31	0	2	0	0	0
OTU_c		100		0	k__bacteria;p__Firmicutes;c__Bacilli;o__Lactobacillales;f__Streptococcaceae;g__Streptococcus;s__Streptococcus_infantarius	0	0	0	0	0	0	0	0	0	0	0	0	0	0	0	0	0	0	0
OTU_c		100		0	k__Bacteria;p__Firmicutes;c__Bacilli;o__Lactobacillales;f__Streptococcaceae;g__Streptococcus;s__Streptococcus_lutetiensis	0	0	0	0	0	0	0	0	0	0	0	0	0	0	0	0	0	0	0
OTU_549		100		0	k__Bacteria;p__Firmicutes;c__Bacilli;o__Lactobacillales;f__Streptococcaceae;g__Streptococcus;s__Streptococcus_massiliensis_4401825	0	0	0	0	0	0	0	0	0	0	0	0	0	0	0	0	2	0	0
OTU_365		98.829		0	k__Bacteria;p__Firmicutes;c__Bacilli;o__Lactobacillales;f__Streptococcaceae;g__Streptococcus;s__Streptococcus_mitis	0	0	0	0	0	0	0	0	0	0	0	0	0	0	0	0	4	0	0
OTU_1257		100		0	k__Bacteria;p__Firmicutes;c__Bacilli;o__Lactobacillales;f__Streptococcaceae;g__Streptococcus;s__Streptococcus_mutans	0	0	0	55	0	0	0	0	0	0	0	0	48	81	43	9	0	0	0
OTU_3033		100		0	k__Bacteria;p__Firmicutes;c__Bacilli;o__Lactobacillales;f__Streptococcaceae;g__Streptococcus;s__Streptococcus_oralis	0	0	0	0	0	0	0	0	0	0	0	4	127	532	863	217	9	0	0
OTU_3745		100		0	k__Bacteria;p__Firmicutes;c__Bacilli;o__Lactobacillales;f__Streptococcaceae;g__Streptococcus;s__Streptococcus_oralis_subsp._oralis	0	0	2	0	6	0	0	8	6	2	0	0	0	0	0	0	0	147	127
OTU_686	OTU_242	100	100	0	k__Bacteria;p__Firmicutes;c__Bacilli;o__Lactobacillales;f__Streptococcaceae;g__Streptococcus;s__Streptococcus_parasanguinis	0	34	0	48	0	0	12	0	79	0	76	0	22	461	4	400	577	2	5
OTU_28		99.5316		0	k__Bacteria;p__Firmicutes;c__Bacilli;o__Lactobacillales;f__Streptococcaceae;g__Streptococcus;s__Streptococcus_parasanguinis_SK236	0	0	0	0	0	0	0	0	0	0	0	0	0	0	0	0	0	87	0
OTU_1218		99.2974		0	k__Bacteria;p__Firmicutes;c__Bacilli;o__Lactobacillales;f__Streptococcaceae;g__Streptococcus;s__Streptococcus_peroris	0	0	0	0	0	0	0	0	0	0	0	7	0	0	0	0	0	0	0
OTU_172		100		0	k__Bacteria;p__Firmicutes;c__Bacilli;o__Lactobacillales;f__Streptococcaceae;g__Streptococcus;s__Streptococcus_rubneri	0	0	0	0	0	0	0	0	0	0	0	1531	0	0	5	0	0	0	0
OTU_956	OTU_38	100	100	0	k__Bacteria;p__Firmicutes;c__Bacilli;o__Lactobacillales;f__Streptococcaceae;g__Streptococcus;s__Streptococcus_salivarius_subsp._salivarius	0	120	0	87	166	0	0	0	0	0	272	0	1829	13408	971	0	0	0	9
OTU_2562	OTU_559	100	99.2958	0	k__Bacteria;p__Firmicutes;c__Bacilli;o__Lactobacillales;f__Streptococcaceae;g__Streptococcus;s__Streptococcus_salivarius_subsp._thermophilus	9007	19161	470	0	0	2878	6019	41	5	6	0	1067	7	35	23	4295	5212	1643	0
OTU_405		99.5316		0	k__Bacteria;p__Firmicutes;c__Bacilli;o__Lactobacillales;f__Streptococcaceae;g__Streptococcus;s__Streptococcus_sanguinis	0	0	0	0	0	0	2	0	0	0	0	0	2	34	9	0	0	0	0
OTU_4019		100		0	k__Bacteria;p__Firmicutes;c__Bacilli;o__Lactobacillales;f__Streptococcaceae;g__Streptococcus;s__Streptococcus_sobrinus	0	0	0	0	0	0	0	0	0	0	0	0	0	0	0	0	0	0	3
OTU_2276		100		0	k__Bacteria;p__Firmicutes;c__Bacilli;o__Lactobacillales;f__Streptococcaceae;g__Streptococcus;s__Streptococcus_uberis	0	0	0	0	0	0	7	0	0	0	0	0	0	0	0	0	0	0	0
OTU_1664		99.7658		0	k__Bacteria;p__Firmicutes;c__Bacilli;o__Lactobacillales;f__Streptococcaceae;g__Streptococcus;s__Streptococcus_urinalis_2285-97	0	0	0	0	0	0	0	0	0	0	0	0	0	0	0	0	3	0	0
OTU_1457		97.8923		0	k__Bacteria;p__Firmicutes;c__Bacilli;o__Lactobacillales;f__Streptococcaceae;g__Streptococcus;s__Unclassified	0	0	0	0	0	0	12	0	0	0	0	0	0	18	0	0	3	0	0
OTU_1877		97.8923		0	k__Bacteria;p__Firmicutes;c__Bacilli;o__Lactobacillales;f__Streptococcaceae;g__Streptococcus;s__Unclassified	0	0	0	0	0	0	4	0	0	0	0	0	0	0	0	0	0	0	0
OTU_3074		97.8923		0	k__Bacteria;p__Firmicutes;c__Bacilli;o__Lactobacillales;f__Streptococcaceae;g__Streptococcus;s__Unclassified	0	0	0	0	0	0	2	0	0	0	0	22	0	7	24	0	6	0	0
OTU_383		97.8923		0	k__Bacteria;p__Firmicutes;c__Bacilli;o__Lactobacillales;f__Streptococcaceae;g__Streptococcus;s__Unclassified	0	0	0	0	0	0	17	0	0	0	2	0	0	0	0	0	0	0	0
OTU_1187		97.6636		0	k__Bacteria;p__Firmicutes;c__Bacilli;o__Lactobacillales;f__Streptococcaceae;g__Streptococcus;s__Unclassified	0	0	0	0	0	0	0	0	0	0	0	4	0	4	0	0	0	0	0
OTU_1336		97.6581		0	k__Bacteria;p__Firmicutes;c__Bacilli;o__Lactobacillales;f__Streptococcaceae;g__Streptococcus;s__Unclassified	0	0	0	0	0	0	0	0	0	0	0	2	0	3	0	0	0	2	0
OTU_3219		97.6581		0	k__Bacteria;p__Firmicutes;c__Bacilli;o__Lactobacillales;f__Streptococcaceae;g__Streptococcus;s__Unclassified	0	0	0	4	0	0	0	0	0	0	0	0	0	0	0	0	0	0	0
OTU_3629		97.6581		0	k__Bacteria;p__Firmicutes;c__Bacilli;o__Lactobacillales;f__Streptococcaceae;g__Streptococcus;s__Unclassified	0	0	0	300	2	0	94	0	0	0	0	0	0	0	0	0	0	0	0
OTU_742		97.6581		0	k__Bacteria;p__Firmicutes;c__Bacilli;o__Lactobacillales;f__Streptococcaceae;g__Streptococcus;s__Unclassified	0	0	0	0	0	0	0	0	0	0	0	18	0	4	16	0	0	0	0
OTU_2855		97.4299		0	k__Bacteria;p__Firmicutes;c__Bacilli;o__Lactobacillales;f__Streptococcaceae;g__Streptococcus;s__Unclassified	0	0	0	0	0	0	0	0	0	0	9	41	6	28	25	67	18	15	0
OTU_1530		97.4239		0	k__Bacteria;p__Firmicutes;c__Bacilli;o__Lactobacillales;f__Streptococcaceae;g__Streptococcus;s__Unclassified	0	0	0	4	0	0	0	2	0	0	0	0	0	0	0	0	0	0	0
OTU_2124		97.4239		0	k__Bacteria;p__Firmicutes;c__Bacilli;o__Lactobacillales;f__Streptococcaceae;g__Streptococcus;s__Unclassified	0	0	0	0	0	0	4	0	0	0	0	0	0	0	4	0	0	0	0
OTU_2369		97.4239		0	k__Bacteria;p__Firmicutes;c__Bacilli;o__Lactobacillales;f__Streptococcaceae;g__Streptococcus;s__Unclassified	0	0	0	2	3	0	0	0	0	0	2	25	49	446	49	88	50	12	0
OTU_281		97.4239		0	k__Bacteria;p__Firmicutes;c__Bacilli;o__Lactobacillales;f__Streptococcaceae;g__Streptococcus;s__Unclassified	0	0	0	0	0	0	0	0	0	0	0	2	0	0	0	0	0	0	0
OTU_3807		97.1963		0	k__Bacteria;p__Firmicutes;c__Bacilli;o__Lactobacillales;f__Streptococcaceae;g__Streptococcus;s__Unclassified	0	0	0	0	0	0	0	0	0	0	0	0	0	0	12	0	0	0	0
OTU_3894		97.1897		0	k__Bacteria;p__Firmicutes;c__Bacilli;o__Lactobacillales;f__Streptococcaceae;g__Streptococcus;s__Unclassified	0	0	0	0	0	0	265	0	0	0	0	0	0	0	0	0	0	0	0
OTU_743		97.1897		0	k__Bacteria;p__Firmicutes;c__Bacilli;o__Lactobacillales;f__Streptococcaceae;g__Streptococcus;s__Unclassified	0	0	0	0	0	64	0	0	0	0	0	13	5	0	0	0	0	0	0
OTU_2024		96.9555		0	k__Bacteria;p__Firmicutes;c__Bacilli;o__Lactobacillales;f__Streptococcaceae;g__Unclassified;s__Unclassified	0	0	0	0	0	10	0	0	0	0	0	8	12	0	0	0	0	0	0
OTU_479		96.729		0	k__Bacteria;p__Firmicutes;c__Bacilli;o__Lactobacillales;f__Streptococcaceae;g__Unclassified;s__Unclassified	0	0	0	0	0	0	0	0	0	0	0	0	2	0	0	0	0	0	0
OTU_867		96.729		0	k__Bacteria;p__Firmicutes;c__Bacilli;o__Lactobacillales;f__Streptococcaceae;g__Unclassified;s__Unclassified	0	0	0	2	0	0	0	0	0	0	0	0	0	0	2	0	0	0	0
OTU_189		96.4953		0	k__Bacteria;p__Firmicutes;c__Bacilli;o__Lactobacillales;f__Streptococcaceae;g__Unclassified;s__Unclassified	0	0	0	0	0	14	386	0	0	0	0	0	0	0	0	0	0	0	0
OTU_557		96.028		0	k__Bacteria;p__Firmicutes;c__Bacilli;o__Lactobacillales;f__Streptococcaceae;g__Unclassified;s__Unclassified	0	0	0	0	0	3	125	0	0	0	0	0	0	0	0	0	0	0	0
OTU_878		95.082		0	k__Bacteria;p__Firmicutes;c__Bacilli;o__Lactobacillales;f__Streptococcaceae;g__Unclassified;s__Unclassified	0	0	0	0	0	3	0	0	0	0	0	0	0	0	0	0	0	0	0
OTU_4093		94.9192		0	k__Bacteria;p__Firmicutes;c__Bacilli;o__Lactobacillales;f__Unclassified;g__Unclassified;s__Unclassified	0	0	16	0	0	33	205	4	0	0	2	24	2	63	9	86	47	65	0
OTU_1966		94.9074		0	k__Bacteria;p__Firmicutes;c__Bacilli;o__Lactobacillales;f__Unclassified;g__Unclassified;s__Unclassified	0	0	0	0	0	0	2	0	0	0	0	0	0	0	0	0	11	0	0
OTU_2552		94.9074		0	k__Bacteria;p__Firmicutes;c__Bacilli;o__Lactobacillales;f__Unclassified;g__Unclassified;s__Unclassified	0	0	0	0	0	196	2	0	0	0	0	53	6	0	0	0	0	0	0
OTU_1758		94.8956		0	k__Bacteria;p__Firmicutes;c__Bacilli;o__Lactobacillales;f__Unclassified;g__Unclassified;s__Unclassified	0	0	0	0	0	0	123	0	0	0	0	0	0	0	0	0	0	0	0
OTU_1823		94.8956		0	k__Bacteria;p__Firmicutes;c__Bacilli;o__Lactobacillales;f__Unclassified;g__Unclassified;s__Unclassified	0	0	0	0	0	0	0	0	0	0	0	40	0	0	20	0	2	0	4
OTU_2581		94.8956		0	k__Bacteria;p__Firmicutes;c__Bacilli;o__Lactobacillales;f__Unclassified;g__Unclassified;s__Unclassified	0	0	0	0	0	6	110	0	0	0	0	0	0	0	0	0	10	0	0
OTU_3806		94.8956		0	k__Bacteria;p__Firmicutes;c__Bacilli;o__Lactobacillales;f__Unclassified;g__Unclassified;s__Unclassified	0	0	0	0	0	0	0	0	0	0	0	0	0	3	5	4	0	0	0
OTU_3883		94.8956		0	k__Bacteria;p__Firmicutes;c__Bacilli;o__Lactobacillales;f__Unclassified;g__Unclassified;s__Unclassified	0	0	107	0	12	0	8	0	6	16	0	3	0	0	2	0	28	0	0
OTU_397		94.8956		0	k__Bacteria;p__Firmicutes;c__Bacilli;o__Lactobacillales;f__Unclassified;g__Unclassified;s__Unclassified	0	0	0	0	0	0	12	0	0	0	0	0	0	0	0	0	0	0	0
OTU_494		94.8956		0	k__Bacteria;p__Firmicutes;c__Bacilli;o__Lactobacillales;f__Unclassified;g__Unclassified;s__Unclassified	0	0	0	0	0	0	15	0	21	0	0	0	0	0	0	0	0	0	0
OTU_51		94.8956		0	k__Bacteria;p__Firmicutes;c__Bacilli;o__Lactobacillales;f__Unclassified;g__Unclassified;s__Unclassified	0	0	0	0	0	123	0	0	0	0	0	0	0	0	0	0	14	0	0
OTU_1456		94.8837		0	k__Bacteria;p__Firmicutes;c__Bacilli;o__Lactobacillales;f__Unclassified;g__Unclassified;s__Unclassified	0	0	0	0	0	0	17	0	0	0	0	9	0	13	0	6	0	0	0
OTU_2322		94.8837		0	k__Bacteria;p__Firmicutes;c__Bacilli;o__Lactobacillales;f__Unclassified;g__Unclassified;s__Unclassified	0	0	0	0	0	0	162	0	0	0	0	0	0	0	0	0	0	0	0
OTU_2661		94.8837		0	k__Bacteria;p__Firmicutes;c__Bacilli;o__Lactobacillales;f__Unclassified;g__Unclassified;s__Unclassified	0	0	0	0	0	7	289	0	0	0	0	0	0	4	0	0	0	0	0
OTU_2856		94.8837		0	k__Bacteria;p__Firmicutes;c__Bacilli;o__Lactobacillales;f__Unclassified;g__Unclassified;s__Unclassified	0	0	0	0	0	0	0	0	0	0	2	6	0	6	0	7	12	4	0
OTU_3628		94.8837		0	k__Bacteria;p__Firmicutes;c__Bacilli;o__Lactobacillales;f__Unclassified;g__Unclassified;s__Unclassified	0	0	0	71	0	0	147	0	2	0	0	0	0	0	0	0	11	0	0
OTU_117		94.8718		0	k__Bacteria;p__Firmicutes;c__Bacilli;o__Lactobacillales;f__Unclassified;g__Unclassified;s__Unclassified	0	0	0	4	0	0	0	0	0	0	0	2	0	0	0	0	0	0	0
OTU_1635		94.8718		0	k__Bacteria;p__Firmicutes;c__Bacilli;o__Lactobacillales;f__Unclassified;g__Unclassified;s__Unclassified	0	0	0	3	0	0	0	0	3	0	2	0	0	0	0	0	0	0	0
OTU_2125		94.8718		0	k__Bacteria;p__Firmicutes;c__Bacilli;o__Lactobacillales;f__Unclassified;g__Unclassified;s__Unclassified	0	0	0	0	0	0	0	0	0	0	0	0	0	0	0	3	2	0	0
OTU_2189		94.8718		0	k__Bacteria;p__Firmicutes;c__Bacilli;o__Lactobacillales;f__Unclassified;g__Unclassified;s__Unclassified	0	0	0	0	0	12	490	0	0	0	0	0	0	0	0	0	0	0	0
OTU_2236		94.8718		0	k__Bacteria;p__Firmicutes;c__Bacilli;o__Lactobacillales;f__Unclassified;g__Unclassified;s__Unclassified	0	0	0	0	0	0	0	0	18	3	0	0	0	0	0	0	2	0	0
OTU_2368		94.8718		0	k__Bacteria;p__Firmicutes;c__Bacilli;o__Lactobacillales;f__Unclassified;g__Unclassified;s__Unclassified	0	0	0	2	2	0	5	0	0	0	0	9	34	281	27	91	25	0	0
OTU_2522		94.8718		0	k__Bacteria;p__Firmicutes;c__Bacilli;o__Lactobacillales;f__Unclassified;g__Unclassified;s__Unclassified	0	0	0	0	0	0	0	0	0	0	0	0	0	421	0	77	0	0	95
OTU_898		94.8718		0	k__Bacteria;p__Firmicutes;c__Bacilli;o__Lactobacillales;f__Unclassified;g__Unclassified;s__Unclassified	0	0	0	0	0	15	124	0	0	0	0	0	0	0	0	0	0	0	0
OTU_1736		94.8598		0	k__Bacteria;p__Firmicutes;c__Bacilli;o__Lactobacillales;f__Unclassified;g__Unclassified;s__Unclassified	0	0	0	0	0	0	6	0	0	0	0	0	0	0	0	0	3	0	0
OTU_185		94.8598		0	k__Bacteria;p__Firmicutes;c__Bacilli;o__Lactobacillales;f__Unclassified;g__Unclassified;s__Unclassified	0	0	0	0	0	4	161	0	0	0	0	0	0	0	0	0	0	0	0
OTU_3073		94.8598		0	k__Bacteria;p__Firmicutes;c__Bacilli;o__Lactobacillales;f__Unclassified;g__Unclassified;s__Unclassified	0	0	0	0	0	0	0	0	0	0	0	9	0	6	2	0	0	0	0
OTU_1337		94.8478		0	k__Bacteria;p__Firmicutes;c__Bacilli;o__Lactobacillales;f__Unclassified;g__Unclassified;s__Unclassified	0	0	0	0	0	0	0	0	0	0	0	3	0	0	0	0	0	0	0
OTU_1440		94.8478		0	k__Bacteria;p__Firmicutes;c__Bacilli;o__Lactobacillales;f__Unclassified;g__Unclassified;s__Unclassified	0	0	0	0	0	0	247	0	0	0	0	0	0	0	0	0	0	0	0
OTU_1462		94.8478		0	k__Bacteria;p__Firmicutes;c__Bacilli;o__Lactobacillales;f__Unclassified;g__Unclassified;s__Unclassified	0	0	0	0	0	0	105	0	0	0	0	0	0	0	0	0	0	0	0
OTU_1607		94.8478		0	k__Bacteria;p__Firmicutes;c__Bacilli;o__Lactobacillales;f__Unclassified;g__Unclassified;s__Unclassified	0	0	0	0	0	0	19	0	0	0	0	0	0	0	2	0	0	0	0
OTU_2023		94.8478		0	k__Bacteria;p__Firmicutes;c__Bacilli;o__Lactobacillales;f__Unclassified;g__Unclassified;s__Unclassified	0	0	0	0	0	0	3	0	0	0	0	12	0	0	0	0	0	0	0
OTU_300		94.8478		0	k__Bacteria;p__Firmicutes;c__Bacilli;o__Lactobacillales;f__Unclassified;g__Unclassified;s__Unclassified	0	0	0	0	0	0	0	0	0	0	0	6	0	0	0	0	0	0	0
OTU_3662		94.8478		0	k__Bacteria;p__Firmicutes;c__Bacilli;o__Lactobacillales;f__Unclassified;g__Unclassified;s__Unclassified	0	0	0	0	0	0	16	0	0	0	0	2	0	0	0	0	0	0	0
OTU_868		94.6387		0	k__Bacteria;p__Firmicutes;c__Bacilli;o__Lactobacillales;f__Unclassified;g__Unclassified;s__Unclassified	0	0	0	6	0	0	0	0	0	0	0	0	4	0	0	0	0	0	0
OTU_1480		94.6262		0	k__Bacteria;p__Firmicutes;c__Bacilli;o__Lactobacillales;f__Unclassified;g__Unclassified;s__Unclassified	0	0	0	0	0	0	4	0	0	3	0	0	0	0	0	0	0	0	0
OTU_2638		94.6262		0	k__Bacteria;p__Firmicutes;c__Bacilli;o__Lactobacillales;f__Unclassified;g__Unclassified;s__Unclassified	0	0	0	0	0	0	3	0	0	0	0	0	0	0	0	0	0	0	0
OTU_1342		94.6136		0	k__Bacteria;p__Firmicutes;c__Bacilli;o__Lactobacillales;f__Unclassified;g__Unclassified;s__Unclassified	0	0	0	0	0	0	5	0	0	0	0	0	0	0	0	0	0	0	0
OTU_2135		94.6136		0	k__Bacteria;p__Firmicutes;c__Bacilli;o__Lactobacillales;f__Unclassified;g__Unclassified;s__Unclassified	0	0	0	32	0	0	46	0	0	0	3	0	0	0	0	0	0	0	0
OTU_2139		94.6136		0	k__Bacteria;p__Firmicutes;c__Bacilli;o__Lactobacillales;f__Unclassified;g__Unclassified;s__Unclassified	0	0	0	0	0	2	0	0	2	0	5	0	0	0	0	0	0	0	0
OTU_3871		94.4444		0	k__Bacteria;p__Firmicutes;c__Bacilli;o__Lactobacillales;f__Unclassified;g__Unclassified;s__Unclassified	0	0	0	0	0	0	0	0	0	0	0	2	0	0	0	0	0	0	0
OTU_1529		94.4186		0	k__Bacteria;p__Firmicutes;c__Bacilli;o__Lactobacillales;f__Unclassified;g__Unclassified;s__Unclassified	0	0	0	0	0	0	0	0	0	0	0	0	0	0	4	0	0	0	0
OTU_4003		94.213		0	k__Bacteria;p__Firmicutes;c__Bacilli;o__Lactobacillales;f__Unclassified;g__Unclassified;s__Unclassified	0	0	0	0	0	0	180	0	0	0	0	0	0	27	0	0	0	0	0
OTU_1698		94.1589		0	k__Bacteria;p__Firmicutes;c__Bacilli;o__Lactobacillales;f__Unclassified;g__Unclassified;s__Unclassified	0	0	0	0	0	0	0	0	0	0	0	0	0	0	0	0	2	0	0
OTU_2056		93.9252		0	k__Bacteria;p__Firmicutes;c__Bacilli;o__Lactobacillales;f__Unclassified;g__Unclassified;s__Unclassified	0	0	0	2	0	0	0	0	0	0	0	0	0	0	0	2	0	0	0
OTU_921		93.911		0	k__Bacteria;p__Firmicutes;c__Bacilli;o__Lactobacillales;f__Unclassified;g__Unclassified;s__Unclassified	0	0	0	0	0	0	2	0	0	0	0	0	0	0	0	0	0	0	0
OTU_4120		93.007		0	k__Bacteria;p__Firmicutes;c__Bacilli;o__Lactobacillales;f__Unclassified;g__Unclassified;s__Unclassified	0	0	0	0	0	0	0	0	0	0	4	0	0	0	0	0	0	0	0
OTU_3856		92.9907		0	k__Bacteria;p__Firmicutes;c__Bacilli;o__Lactobacillales;f__Unclassified;g__Unclassified;s__Unclassified	0	0	0	0	0	0	3	0	0	0	0	0	0	0	0	0	0	0	0
OTU_1032		92.757		0	k__Bacteria;p__Firmicutes;c__Bacilli;o__Lactobacillales;f__Unclassified;g__Unclassified;s__Unclassified	0	0	0	0	0	0	0	0	0	0	0	0	0	0	2	0	0	0	0
OTU_2400		92.5926		0	k__Bacteria;p__Firmicutes;c__Bacilli;o__Lactobacillales;f__Unclassified;g__Unclassified;s__Unclassified	0	0	0	0	0	0	0	0	0	0	0	3	0	0	0	0	0	0	0
OTU_1126		92.5234		0	k__Bacteria;p__Firmicutes;c__Bacilli;o__Lactobacillales;f__Unclassified;g__Unclassified;s__Unclassified	0	0	0	0	0	0	2	0	0	0	0	0	0	0	0	0	0	0	0
OTU_1623		92.2886		0	k__Bacteria;p__Firmicutes;c__Bacilli;o__Lactobacillales;f__Unclassified;g__Unclassified;s__Unclassified	0	0	0	0	0	0	0	0	0	0	0	0	0	0	0	0	0	3	0
OTU_1494		92.0375		0	k__Bacteria;p__Firmicutes;c__Bacilli;o__Lactobacillales;f__Unclassified;g__Unclassified;s__Unclassified	0	0	0	0	0	0	34	0	0	0	0	0	0	0	0	0	0	0	0
OTU_475		91.8033		0	k__Bacteria;p__Firmicutes;c__Bacilli;o__Lactobacillales;f__Unclassified;g__Unclassified;s__Unclassified	0	0	0	0	0	0	0	0	0	0	0	0	0	0	2	0	0	0	0
OTU_797		91.8033		0	k__Bacteria;p__Firmicutes;c__Bacilli;o__Lactobacillales;f__Unclassified;g__Unclassified;s__Unclassified	0	0	0	0	0	0	0	0	6	0	0	0	0	0	0	0	0	0	0
OTU_1550		91.4153		0	k__Bacteria;p__Firmicutes;c__Bacilli;o__Lactobacillales;f__Unclassified;g__Unclassified;s__Unclassified	0	0	0	0	0	0	0	0	0	0	0	0	0	0	0	15	0	4	49
OTU_1104		91.3636		0	k__Bacteria;p__Firmicutes;c__Bacilli;o__Lactobacillales;f__Unclassified;g__Unclassified;s__Unclassified	0	0	0	0	0	0	50	0	0	0	0	0	0	0	0	0	0	0	0
OTU_2290		91.3349		0	k__Bacteria;p__Firmicutes;c__Bacilli;o__Lactobacillales;f__Unclassified;g__Unclassified;s__Unclassified	0	0	0	0	0	0	0	0	0	0	0	0	0	0	2	0	0	0	0
OTU_2806		91.1422		0	k__Bacteria;p__Firmicutes;c__Bacilli;o__Lactobacillales;f__Unclassified;g__Unclassified;s__Unclassified	0	0	0	0	0	0	0	0	0	0	0	2	0	0	0	0	0	0	0
OTU_1227		90.8665		0	k__Bacteria;p__Firmicutes;c__Bacilli;o__Lactobacillales;f__Unclassified;g__Unclassified;s__Unclassified	0	0	0	0	0	0	16	0	0	0	0	0	0	0	0	0	0	0	0
OTU_2050		90.6977		0	k__Bacteria;p__Firmicutes;c__Bacilli;o__Lactobacillales;f__Unclassified;g__Unclassified;s__Unclassified	0	0	0	0	0	0	2	0	0	0	0	0	0	0	0	0	0	0	0
OTU_1463		90.0463		0	k__Bacteria;p__Firmicutes;c__Bacilli;o__Lactobacillales;f__Unclassified;g__Unclassified;s__Unclassified	0	0	0	0	0	0	24	0	0	0	0	0	0	0	0	0	0	0	0
OTU_1636		89.9772		0	k__Bacteria;p__Firmicutes;c__Bacilli;o__Unclassified;f__Unclassified;g__Unclassified;s__Unclassified	0	0	0	5	0	0	0	0	2	0	8	0	0	0	0	0	0	0	0
OTU_2022		89.9772		0	k__Bacteria;p__Firmicutes;c__Bacilli;o__Unclassified;f__Unclassified;g__Unclassified;s__Unclassified	0	0	0	0	0	0	0	0	0	0	0	74	14	0	0	0	0	0	0
OTU_1556		89.9767		0	k__Bacteria;p__Firmicutes;c__Bacilli;o__Unclassified;f__Unclassified;g__Unclassified;s__Unclassified	0	0	0	0	0	0	0	0	0	0	0	49	0	0	2	0	0	0	0
OTU_1670		89.9767		0	k__Bacteria;p__Firmicutes;c__Bacilli;o__Unclassified;f__Unclassified;g__Unclassified;s__Unclassified	0	0	0	0	0	0	2	0	0	0	0	5	0	13	0	2	0	0	0
OTU_182		89.9767		0	k__Bacteria;p__Firmicutes;c__Bacilli;o__Unclassified;f__Unclassified;g__Unclassified;s__Unclassified	0	0	0	0	0	0	0	0	0	0	0	2	0	0	0	4	0	0	0
OTU_1822		89.9767		0	k__Bacteria;p__Firmicutes;c__Bacilli;o__Unclassified;f__Unclassified;g__Unclassified;s__Unclassified	0	0	0	5	0	0	0	0	2	0	0	92	0	28	15	10	8	6	0
OTU_2131		89.9767		0	k__Bacteria;p__Firmicutes;c__Bacilli;o__Unclassified;f__Unclassified;g__Unclassified;s__Unclassified	0	0	0	65	0	0	3	0	0	0	0	0	0	0	0	0	0	0	0
OTU_2235		89.9767		0	k__Bacteria;p__Firmicutes;c__Bacilli;o__Unclassified;f__Unclassified;g__Unclassified;s__Unclassified	0	0	69	3	30	0	2	2	37	5	0	6	0	5	7	0	21	0	0
OTU_2367		89.9767		0	k__Bacteria;p__Firmicutes;c__Bacilli;o__Unclassified;f__Unclassified;g__Unclassified;s__Unclassified	0	0	0	14	7	0	3	0	0	0	4	49	88	1046	41	92	60	14	0
OTU_2503		89.9767		0	k__Bacteria;p__Firmicutes;c__Bacilli;o__Unclassified;f__Unclassified;g__Unclassified;s__Unclassified	0	0	0	0	0	13	159	0	0	0	0	0	0	663	3	435	0	23	266
OTU_2521		89.9767		0	k__Bacteria;p__Firmicutes;c__Bacilli;o__Unclassified;f__Unclassified;g__Unclassified;s__Unclassified	0	0	0	0	0	0	12	0	0	0	0	0	0	550	0	414	0	4	272
OTU_2553		89.9767		0	k__Bacteria;p__Firmicutes;c__Bacilli;o__Unclassified;f__Unclassified;g__Unclassified;s__Unclassified	0	0	0	0	0	133	55	0	0	0	0	85	33	0	0	0	4	0	0
OTU_2854		89.9767		0	k__Bacteria;p__Firmicutes;c__Bacilli;o__Unclassified;f__Unclassified;g__Unclassified;s__Unclassified	0	0	0	0	0	0	0	0	0	0	6	49	6	48	5	33	34	15	0
OTU_3437		89.9767		0	k__Bacteria;p__Firmicutes;c__Bacilli;o__Unclassified;f__Unclassified;g__Unclassified;s__Unclassified	0	0	0	0	2	0	10	0	0	0	0	0	0	0	0	0	0	0	0
OTU_3630		89.9767		0	k__Bacteria;p__Firmicutes;c__Bacilli;o__Unclassified;f__Unclassified;g__Unclassified;s__Unclassified	0	0	0	651	3	0	34	0	0	0	0	0	0	7	0	5	0	0	0
OTU_3869		89.9767		0	k__Bacteria;p__Firmicutes;c__Bacilli;o__Unclassified;f__Unclassified;g__Unclassified;s__Unclassified	0	0	266	0	80	0	0	3	15	2	3	5	0	5	0	0	32	0	0
OTU_4094		89.9767		0	k__Bacteria;p__Firmicutes;c__Bacilli;o__Unclassified;f__Unclassified;g__Unclassified;s__Unclassified	0	0	42	3	12	46	144	8	0	0	3	59	80	824	39	286	408	144	0
OTU_497		89.9767		0	k__Bacteria;p__Firmicutes;c__Bacilli;o__Unclassified;f__Unclassified;g__Unclassified;s__Unclassified	0	0	2	0	20	0	15	0	3	0	0	0	0	0	0	0	0	0	0
OTU_115		89.9533		0	k__Bacteria;p__Firmicutes;c__Bacilli;o__Unclassified;f__Unclassified;g__Unclassified;s__Unclassified	0	0	0	26	0	0	0	2	0	0	0	0	0	0	0	0	2	0	0
OTU_1223		89.9533		0	k__Bacteria;p__Firmicutes;c__Bacilli;o__Unclassified;f__Unclassified;g__Unclassified;s__Unclassified	0	0	0	0	3	0	0	0	0	0	0	0	0	0	0	0	0	0	0
OTU_2123		89.9533		0	k__Bacteria;p__Firmicutes;c__Bacilli;o__Unclassified;f__Unclassified;g__Unclassified;s__Unclassified	0	0	0	3	0	0	3	0	0	0	0	0	0	3	0	2	2	8	0
OTU_2136		89.9533		0	k__Bacteria;p__Firmicutes;c__Bacilli;o__Unclassified;f__Unclassified;g__Unclassified;s__Unclassified	0	0	0	8	0	0	0	0	0	0	2	0	0	3	0	6	0	0	0
OTU_3014		89.951		0	k__Bacteria;p__Firmicutes;c__Bacilli;o__Unclassified;f__Unclassified;g__Unclassified;s__Unclassified	0	0	0	0	0	0	0	0	0	0	0	0	0	0	16	0	19	0	0
OTU_1424		89.9314		0	k__Bacteria;p__Firmicutes;c__Bacilli;o__Unclassified;f__Unclassified;g__Unclassified;s__Unclassified	0	0	0	0	0	0	0	0	0	0	0	4	0	45	3	0	0	0	0
OTU_3664		89.9297		0	k__Bacteria;p__Firmicutes;c__Bacilli;o__Unclassified;f__Unclassified;g__Unclassified;s__Unclassified	0	0	0	0	0	0	0	0	0	0	0	6	0	0	0	0	0	0	0
OTU_1147		89.9083		0	k__Bacteria;p__Firmicutes;c__Bacilli;o__Unclassified;f__Unclassified;g__Unclassified;s__Unclassified	0	0	0	0	0	19	272	0	0	0	0	0	0	0	0	0	5	0	0
OTU_1963		89.9083		0	k__Bacteria;p__Firmicutes;c__Bacilli;o__Unclassified;f__Unclassified;g__Unclassified;s__Unclassified	0	0	0	0	0	0	0	0	0	0	0	0	0	10	0	3	0	0	0
OTU_645		89.9083		0	k__Bacteria;p__Firmicutes;c__Bacilli;o__Unclassified;f__Unclassified;g__Unclassified;s__Unclassified	0	0	0	0	0	0	5	0	0	0	0	0	0	22	0	0	4	0	0
OTU_1610		89.8851		0	k__Bacteria;p__Firmicutes;c__Bacilli;o__Unclassified;f__Unclassified;g__Unclassified;s__Unclassified	0	0	0	0	0	0	11	0	0	0	0	0	0	0	11	0	0	0	0
OTU_2947		89.8851		0	k__Bacteria;p__Firmicutes;c__Bacilli;o__Unclassified;f__Unclassified;g__Unclassified;s__Unclassified	0	0	0	0	0	0	0	0	0	0	0	0	0	0	177	0	0	0	13
OTU_610		89.8851		0	k__Bacteria;p__Firmicutes;c__Bacilli;o__Unclassified;f__Unclassified;g__Unclassified;s__Unclassified	0	0	0	0	7	0	0	0	0	0	0	0	0	0	0	0	0	0	0
OTU_1697		89.8383		0	k__Bacteria;p__Firmicutes;c__Bacilli;o__Unclassified;f__Unclassified;g__Unclassified;s__Unclassified	0	0	0	0	0	0	5	0	0	0	0	0	0	0	0	3	4	0	0
OTU_1458		89.7912		0	k__Bacteria;p__Firmicutes;c__Bacilli;o__Unclassified;f__Unclassified;g__Unclassified;s__Unclassified	0	0	0	0	0	0	5	0	2	0	0	19	2	9	2	13	4	0	0
OTU_2332		89.7912		0	k__Bacteria;p__Firmicutes;c__Bacilli;o__Unclassified;f__Unclassified;g__Unclassified;s__Unclassified	0	0	2	4	0	0	0	0	0	0	0	0	0	0	0	0	0	0	0
OTU_3459		89.7674		0	k__Bacteria;p__Firmicutes;c__Bacilli;o__Unclassified;f__Unclassified;g__Unclassified;s__Unclassified	0	0	0	3	0	0	0	0	0	0	0	0	0	0	0	0	0	0	0
OTU_1338		89.7436		0	k__Bacteria;p__Firmicutes;c__Bacilli;o__Unclassified;f__Unclassified;g__Unclassified;s__Unclassified	0	0	0	0	0	0	0	0	0	0	0	0	0	21	0	10	5	3	3
OTU_1043		89.7196		0	k__Bacteria;p__Firmicutes;c__Bacilli;o__Unclassified;f__Unclassified;g__Unclassified;s__Unclassified	0	0	0	0	0	0	0	0	0	0	0	0	0	0	2	0	0	0	0
OTU_1653		89.7025		0	k__Bacteria;p__Firmicutes;c__Bacilli;o__Unclassified;f__Unclassified;g__Unclassified;s__Unclassified	0	0	0	0	0	0	47	0	0	0	0	0	0	0	0	0	0	0	0
OTU_1461		89.6956		0	k__Bacteria;p__Firmicutes;c__Bacilli;o__Unclassified;f__Unclassified;g__Unclassified;s__Unclassified	0	0	0	0	0	0	13	0	0	0	0	0	0	0	0	0	0	0	0
OTU_968		89.6956		0	k__Bacteria;p__Firmicutes;c__Bacilli;o__Unclassified;f__Unclassified;g__Unclassified;s__Unclassified	0	0	0	0	0	0	7	0	0	0	0	0	0	0	0	0	0	0	0
OTU_744		89.6313		0	k__Bacteria;p__Firmicutes;c__Bacilli;o__Unclassified;f__Unclassified;g__Unclassified;s__Unclassified	0	0	0	0	0	0	0	0	0	0	0	21	0	0	9	0	0	0	0
OTU_3096		89.6074		0	k__Bacteria;p__Firmicutes;c__Bacilli;o__Unclassified;f__Unclassified;g__Unclassified;s__Unclassified	0	0	0	0	0	0	0	0	0	0	0	0	0	3	0	0	0	0	0
OTU_3809		89.6074		0	k__Bacteria;p__Firmicutes;c__Bacilli;o__Unclassified;f__Unclassified;g__Unclassified;s__Unclassified	0	0	0	0	0	0	0	0	0	0	0	2	2	3	2	0	0	0	0
OTU_594		89.6074		0	k__Bacteria;p__Firmicutes;c__Bacilli;o__Unclassified;f__Unclassified;g__Unclassified;s__Unclassified	0	0	0	2	0	0	0	0	0	0	0	6	6	0	2	0	105	19	0
OTU_3694		89.5833		0	k__Bacteria;p__Firmicutes;c__Bacilli;o__Unclassified;f__Unclassified;g__Unclassified;s__Unclassified	0	0	0	0	0	0	0	0	0	0	0	3	0	0	9	0	0	0	0
OTU_420		89.5105		0	k__Bacteria;p__Firmicutes;c__Bacilli;o__Unclassified;f__Unclassified;g__Unclassified;s__Unclassified	0	0	0	0	0	0	24	0	0	0	0	0	0	0	0	0	0	0	0
OTU_3072		89.4977		0	k__Bacteria;p__Firmicutes;c__Bacilli;o__Unclassified;f__Unclassified;g__Unclassified;s__Unclassified	0	0	0	0	0	0	0	0	0	0	0	16	0	22	18	2	0	0	0
OTU_3464		89.4977		0	k__Bacteria;p__Firmicutes;c__Bacilli;o__Unclassified;f__Unclassified;g__Unclassified;s__Unclassified	0	0	0	0	0	0	0	0	0	0	0	2	0	0	0	3	0	0	0
OTU_2419		89.4614		0	k__Bacteria;p__Firmicutes;c__Bacilli;o__Unclassified;f__Unclassified;g__Unclassified;s__Unclassified	0	0	4	0	18	3	0	0	0	0	0	0	0	0	0	0	0	0	0
OTU_675		89.3519		0	k__Bacteria;p__Firmicutes;c__Bacilli;o__Unclassified;f__Unclassified;g__Unclassified;s__Unclassified	0	0	0	0	0	0	0	0	0	0	0	0	4	0	0	0	0	0	0
OTU_2402		89.2523		0	k__Bacteria;p__Firmicutes;c__Bacilli;o__Unclassified;f__Unclassified;g__Unclassified;s__Unclassified	0	0	0	0	0	0	0	0	0	0	0	10	0	0	0	0	0	0	0
OTU_971		89.2449		0	k__Bacteria;p__Firmicutes;c__Bacilli;o__Unclassified;f__Unclassified;g__Unclassified;s__Unclassified	0	0	0	11	0	0	0	0	0	0	0	0	0	10	0	4	0	0	0
OTU_3443		88.993		0	k__Bacteria;p__Firmicutes;c__Bacilli;o__Unclassified;f__Unclassified;g__Unclassified;s__Unclassified	0	0	0	0	0	0	0	0	0	0	0	3	0	84	5	7	2	0	19
OTU_2752		88.8889		0	k__Bacteria;p__Firmicutes;c__Bacilli;o__Unclassified;f__Unclassified;g__Unclassified;s__Unclassified	0	0	0	0	0	0	0	0	0	0	0	0	0	0	0	0	2	0	0
OTU_825		88.8889		0	k__Bacteria;p__Firmicutes;c__Bacilli;o__Unclassified;f__Unclassified;g__Unclassified;s__Unclassified	0	0	0	0	0	0	4	0	0	0	0	0	0	0	0	2	0	0	0
OTU_31		88.7588		0	k__Bacteria;p__Firmicutes;c__Bacilli;o__Unclassified;f__Unclassified;g__Unclassified;s__Unclassified	0	0	0	0	2	0	0	0	0	0	0	0	0	0	0	0	0	0	0
OTU_3027		88.7356		0	k__Bacteria;p__Firmicutes;c__Bacilli;o__Unclassified;f__Unclassified;g__Unclassified;s__Unclassified	0	0	0	0	0	0	3	0	0	0	0	0	0	0	0	0	0	0	0
OTU_1127		88.6836		0	k__Bacteria;p__Firmicutes;c__Bacilli;o__Unclassified;f__Unclassified;g__Unclassified;s__Unclassified	0	0	0	0	0	0	22	0	0	0	0	2	0	0	0	0	0	0	0
OTU_316		88.5584		0	k__Bacteria;p__Firmicutes;c__Bacilli;o__Unclassified;f__Unclassified;g__Unclassified;s__Unclassified	0	0	0	0	0	0	0	0	0	0	0	0	0	0	9	0	0	0	0
OTU_1019		88.3991		0	k__Bacteria;p__Firmicutes;c__Bacilli;o__Unclassified;f__Unclassified;g__Unclassified;s__Unclassified	0	0	3	0	0	0	0	0	0	0	0	2	0	0	0	0	0	8	3
OTU_361		88.3028		0	k__Bacteria;p__Firmicutes;c__Bacilli;o__Unclassified;f__Unclassified;g__Unclassified;s__Unclassified	0	0	4	0	0	0	0	0	0	0	0	0	0	0	0	0	4	0	0
OTU_298		88.1395		0	k__Bacteria;p__Firmicutes;c__Bacilli;o__Unclassified;f__Unclassified;g__Unclassified;s__Unclassified	0	0	0	3	0	65	0	0	0	0	0	0	0	3	0	12	18	0	0
OTU_1444		88.0841		0	k__Bacteria;p__Firmicutes;c__Bacilli;o__Unclassified;f__Unclassified;g__Unclassified;s__Unclassified	0	0	0	0	0	0	0	0	0	0	0	5	0	0	0	0	0	0	0
OTU_1528		87.471		0	k__Bacteria;p__Firmicutes;c__Bacilli;o__Unclassified;f__Unclassified;g__Unclassified;s__Unclassified	0	0	0	6	0	0	0	0	0	0	0	0	6	0	2	0	5	0	0
OTU_883		87.3832		0	k__Bacteria;p__Firmicutes;c__Bacilli;o__Unclassified;f__Unclassified;g__Unclassified;s__Unclassified	0	0	0	0	0	0	0	0	0	0	0	0	0	0	0	0	0	0	3
OTU_1493		87.1495		0	k__Bacteria;p__Firmicutes;c__Bacilli;o__Unclassified;f__Unclassified;g__Unclassified;s__Unclassified	0	0	0	0	0	0	13	0	0	0	0	0	0	0	0	0	0	0	0
OTU_875		86.758		0	k__Bacteria;p__Firmicutes;c__Bacilli;o__Unclassified;f__Unclassified;g__Unclassified;s__Unclassified	0	0	0	0	0	0	0	0	0	0	0	0	0	0	0	5	0	0	0
OTU_3416		86.7117		0	k__Bacteria;p__Firmicutes;c__Bacilli;o__Unclassified;f__Unclassified;g__Unclassified;s__Unclassified	0	0	0	0	0	0	0	0	0	0	0	0	0	0	0	0	3	0	3
OTU_2152		86.6822		0	k__Bacteria;p__Firmicutes;c__Bacilli;o__Unclassified;f__Unclassified;g__Unclassified;s__Unclassified	0	0	0	0	0	0	0	0	0	0	0	3	0	0	0	0	5	0	0
OTU_3391		86.5297		0	k__Bacteria;p__Firmicutes;c__Bacilli;o__Unclassified;f__Unclassified;g__Unclassified;s__Unclassified	0	0	0	0	0	0	0	0	0	0	0	5	0	0	0	0	0	0	0
OTU_210		86.3636		0	k__Bacteria;p__Firmicutes;c__Bacilli;o__Unclassified;f__Unclassified;g__Unclassified;s__Unclassified	0	0	0	0	0	0	0	0	0	0	0	0	0	0	18	0	0	0	0
OTU_1143		85.977		0	k__Bacteria;p__Firmicutes;c__Bacilli;o__Unclassified;f__Unclassified;g__Unclassified;s__Unclassified	0	0	0	0	0	0	0	0	0	0	0	0	0	5	2	0	0	0	0
OTU_2097		85.8124		0	k__Bacteria;p__Firmicutes;c__Bacilli;o__Unclassified;f__Unclassified;g__Unclassified;s__Unclassified	0	0	0	0	0	0	0	0	0	0	0	0	0	0	0	0	0	0	23
OTU_3550		85.3147		0	k__Bacteria;p__Firmicutes;c__Bacilli;o__Unclassified;f__Unclassified;g__Unclassified;s__Unclassified	0	0	0	0	0	0	0	0	0	0	0	0	0	0	2	0	0	0	0
	OTU_1258		89.2774	0	k__Bacteria;p__Firmicutes;c__Bacilli;o__Unclassified;f__Unclassified;g__Unclassified;s__Unclassified	26	0	0	0	0	0	0	0	0	0	0	0	0	0	0	0	0	0	0
OTU_c		100		0	k__Bacteria;p__Firmicutes;c__Clostridia;o__Clostridiales;f__Christensenellacae;g__Christensenella;s__Christensenella_massiliensis	0	0	0	0	0	0	0	0	0	0	0	0	0	0	0	0	0	0	0
OTU_856		100		0	k__Bacteria;p__Firmicutes;c__Clostridia;o__Clostridiales;f__Christensenellaceae;g__Catabacter;s__Catabacter_hongkongensis	0	0	0	0	0	0	0	0	0	0	0	0	0	0	0	0	2	0	0
OTU_3368		99.2593		0	k__Bacteria;p__Firmicutes;c__Clostridia;o__Clostridiales;f__Christensenellaceae;g__Catabacter;s__Christensenella_timonensis	0	0	0	2	0	0	0	0	0	0	0	0	0	0	0	0	0	0	0
OTU_1925		100		0	k__Bacteria;p__Firmicutes;c__Clostridia;o__Clostridiales;f__Christensenellaceae;g__Christensenella;s__Christensenella_minuta	0	0	0	3	0	0	0	0	0	16	0	7	42	6	20	0	26	0	0
OTU_3383		97.037		0	k__Bacteria;p__Firmicutes;c__Clostridia;o__Clostridiales;f__Christensenellaceae;g__Christensenella;s__Unclassified	0	0	0	0	0	0	0	0	0	4	0	0	3	0	0	0	0	0	0
OTU_c		100		0	k__Bacteria;p__Firmicutes;c__Clostridia;o__Clostridiales;f__Clostridiaceae;g__Casaltella;s__Casaltella_massiliensis	0	0	0	0	0	0	0	0	0	0	0	0	0	0	0	0	0	0	0
OTU_3515		100		0	k__Bacteria;p__Firmicutes;c__Clostridia;o__Clostridiales;f__Clostridiaceae;g__Clostridium;s__Candidatus_Dorea_massiliensis_AP6	0	0	0	0	0	0	216	0	0	0	0	0	0	0	0	0	72	0	0
OTU_1850		100		0	k__Bacteria;p__Firmicutes;c__Clostridia;o__Clostridiales;f__Clostridiaceae;g__Clostridium;s__Clostridium_aldenense	0	0	3	2	0	0	324	10	12	0	4	0	0	0	0	0	5	0	0
OTU_c		100		0	k__Bacteria;p__Firmicutes;c__Clostridia;o__Clostridiales;f__Clostridiaceae;g__Clostridium;s__Clostridium_aminovalericum	0	0	0	0	0	0	0	0	0	0	0	0	0	0	0	0	0	0	0
OTU_c		100		0	k__Bacteria;p__Firmicutes;c__Clostridia;o__Clostridiales;f__Clostridiaceae;g__Clostridium;s__Clostridium_beduini	0	0	0	0	0	0	0	0	0	0	0	0	0	0	0	0	0	0	0
OTU_c		100		0	k__Bacteria;p__Firmicutes;c__Clostridia;o__Clostridiales;f__Clostridiaceae;g__Clostridium;s__Clostridium_bifermentans	0	0	0	0	0	0	0	0	0	0	0	0	0	0	0	0	0	0	0
OTU_c		100		0	k__Bacteria;p__Firmicutes;c__Clostridia;o__Clostridiales;f__Clostridiaceae;g__Clostridium;s__Clostridium_bolteae	0	0	0	0	0	0	0	0	0	0	0	0	0	0	0	0	0	0	0
OTU_2603		100		1	k__Bacteria;p__Firmicutes;c__Clostridia;o__Clostridiales;f__Clostridiaceae;g__Clostridium;s__Clostridium_bouchesdurhonense_Clostridium_bouchesdurhonense_IHU_AA00002_cp0	0	0	8932	13	0	0	0	0	4	0	0	51	60	55	49	108	791	210	67
OTU_c		100		0	k__bacteria;p__Firmicutes;c__Clostridia;o__Clostridiales;f__Clostridiaceae;g__Clostridium;s__Clostridium_butyricum	0	0	0	0	0	0	0	0	0	0	0	0	0	0	0	0	0	0	0
OTU_2232		100		0	k__Bacteria;p__Firmicutes;c__Clostridia;o__Clostridiales;f__Clostridiaceae;g__Clostridium;s__Clostridium_citroniae_WAL-19142	0	0	0	0	0	0	0	0	0	0	0	0	2	0	0	0	66	5	0
OTU_1628		100		0	k__Bacteria;p__Firmicutes;c__Clostridia;o__Clostridiales;f__Clostridiaceae;g__Clostridium;s__Clostridium_clostridioforme	0	0	1344	464	665	0	1001	8	221	0	0	0	0	0	0	0	0	0	4
OTU_3209		99.7512		0	k__Bacteria;p__Firmicutes;c__Clostridia;o__Clostridiales;f__Clostridiaceae;g__Clostridium;s__Clostridium_clostridioforme_CM201	0	0	0	0	0	0	0	0	0	0	0	0	17	0	0	0	0	0	0
OTU_c		100		0	k__Bacteria;p__Firmicutes;c__Clostridia;o__Clostridiales;f__Clostridiaceae;g__Clostridium;s__Clostridium_culturomicsense	0	0	0	0	0	0	0	0	0	0	0	0	0	0	0	0	0	0	0
OTU_c		100		0	k__bacteria;p__Firmicutes;c__Clostridia;o__Clostridiales;f__Clostridiaceae;g__Clostridium;s__Clostridium_glycolicum	0	0	0	0	0	0	0	0	0	0	0	0	0	0	0	0	0	0	0
OTU_1072		100		0	k__Bacteria;p__Firmicutes;c__Clostridia;o__Clostridiales;f__Clostridiaceae;g__Clostridium;s__Clostridium_glycyrrhizinilyticum	0	0	0	0	0	0	0	0	0	0	0	0	0	0	0	0	160	0	0
OTU_c		100		0	k__Bacteria;p__Firmicutes;c__Clostridia;o__Clostridiales;f__Clostridiaceae;g__Clostridium;s__Clostridium_hathewayi	0	0	0	0	0	0	0	0	0	0	0	0	0	0	0	0	0	0	0
OTU_409		98.5075		0	k__Bacteria;p__Firmicutes;c__Clostridia;o__Clostridiales;f__Clostridiaceae;g__Clostridium;s__Clostridium_hylemonae	0	0	0	0	9	0	0	0	0	0	0	0	0	0	0	0	0	0	0
OTU_c		100		0	k__bacteria;p__Firmicutes;c__Clostridia;o__Clostridiales;f__Clostridiaceae;g__Clostridium;s__Clostridium_jeddahmassiliense	0	0	0	0	0	0	0	0	0	0	0	0	0	0	0	0	0	0	0
OTU_c		100		0	k__bacteria;p__Firmicutes;c__Clostridia;o__Clostridiales;f__Clostridiaceae;g__Clostridium;s__Clostridium_jeddahtimonense	0	0	0	0	0	0	0	0	0	0	0	0	0	0	0	0	0	0	0
OTU_1958		100		0	k__Bacteria;p__Firmicutes;c__Clostridia;o__Clostridiales;f__Clostridiaceae;g__Clostridium;s__Clostridium_lavalense	0	0	36	19	0	0	0	0	0	0	0	0	0	0	0	0	11	0	0
OTU_c		100		0	k__bacteria;p__Firmicutes;c__Clostridia;o__Clostridiales;f__Clostridiaceae;g__Clostridium;s__Clostridium_limosum	0	0	0	0	0	0	0	0	0	0	0	0	0	0	0	0	0	0	0
OTU_2192		98.26		1	k__Bacteria;p__Firmicutes;c__Clostridia;o__Clostridiales;f__Clostridiaceae;g__Clostridium;s__Clostridium_nigeriense_Clostridium_nigeriense_IHU_AA00320_160111_n12_maryam56_cp3	0	0	0	0	0	13	87	0	0	0	0	0	0	0	0	0	0	0	0
OTU_c		100		0	k__bacteria;p__Firmicutes;c__Clostridia;o__Clostridiales;f__Clostridiaceae;g__Clostridium;s__Clostridium_nondifficile	0	0	0	0	0	0	0	0	0	0	0	0	0	0	0	0	0	0	0
OTU_3696		100		0	k__Bacteria;p__Firmicutes;c__Clostridia;o__Clostridiales;f__Clostridiaceae;g__Clostridium;s__Clostridium_oroticum	0	0	13	0	0	0	0	0	0	0	0	0	0	0	0	0	0	0	0
OTU_c		100		0	k__bacteria;p__Firmicutes;c__Clostridia;o__Clostridiales;f__Clostridiaceae;g__Clostridium;s__Clostridium_paraperfringens	0	0	0	0	0	0	0	0	0	0	0	0	0	0	0	0	0	0	0
OTU_c		100		0	k__Bacteria;p__Firmicutes;c__Clostridia;o__Clostridiales;f__Clostridiaceae;g__Clostridium;s__Clostridium_phoceense	0	0	0	0	0	0	0	0	0	0	0	0	0	0	0	0	0	0	0
OTU_c		100		0	k__Bacteria;p__Firmicutes;c__Clostridia;o__Clostridiales;f__Clostridiaceae;g__Clostridium;s__Clostridium_putrefaciens	0	0	0	0	0	0	0	0	0	0	0	0	0	0	0	0	0	0	0
OTU_c		100		0	k__Bacteria;p__Firmicutes;c__Clostridia;o__Clostridiales;f__Clostridiaceae;g__Clostridium;s__Clostridium_ramosum	0	0	0	0	0	0	0	0	0	0	0	0	0	0	0	0	0	0	0
OTU_c		100		0	k__Bacteria;p__Firmicutes;c__Clostridia;o__Clostridiales;f__Clostridiaceae;g__Clostridium;s__Clostridium_sartagoforme	0	0	0	0	0	0	0	0	0	0	0	0	0	0	0	0	0	0	0
OTU_c		100		0	k__Bacteria;p__Firmicutes;c__Clostridia;o__Clostridiales;f__Clostridiaceae;g__Clostridium;s__Clostridium_saudii	0	0	0	0	0	0	0	0	0	0	0	0	0	0	0	0	0	0	0
OTU_c		100		0	k__bacteria;p__Firmicutes;c__Clostridia;o__Clostridiales;f__Clostridiaceae;g__Clostridium;s__Clostridium_sauditimonense	0	0	0	0	0	0	0	0	0	0	0	0	0	0	0	0	0	0	0
OTU_3620		100		0	k__Bacteria;p__Firmicutes;c__Clostridia;o__Clostridiales;f__Clostridiaceae;g__Clostridium;s__Clostridium_scindens	0	0	8	14	0	0	0	0	0	10	0	18	0	0	5	0	272	0	0
OTU_c		100		0	k__Bacteria;p__Firmicutes;c__Clostridia;o__Clostridiales;f__Clostridiaceae;g__Clostridium;s__Clostridium_sordellii	0	0	0	0	0	0	0	0	0	0	0	0	0	0	0	0	0	0	0
OTU_c		100		0	k__Bacteria;p__Firmicutes;c__Clostridia;o__Clostridiales;f__Clostridiaceae;g__Clostridium;s__Clostridium_sporogenes	0	0	0	0	0	0	0	0	0	0	0	0	0	0	0	0	0	0	0
OTU_152		100		0	k__Bacteria;p__Firmicutes;c__Clostridia;o__Clostridiales;f__Clostridiaceae;g__Clostridium;s__Clostridium_symbiosum	0	0	0	45	0	0	8	0	48	0	0	0	0	0	0	0	4	0	0
OTU_2621		100		1	k__Bacteria;p__Firmicutes;c__Clostridia;o__Clostridiales;f__Clostridiaceae;g__Clostridium;s__Clostridium_symbiosum_Clostridium_symbiosum_IHU_AA00438_160321-M01-Thao7_cp6	0	0	0	0	14	0	0	0	4	0	0	9	16	208	0	0	4	0	4
OTU_c		100		0	k__Bacteria;p__Firmicutes;c__Clostridia;o__Clostridiales;f__Clostridiaceae;g__Clostridium;s__Clostridium_tyrobutyricum	0	0	0	0	0	0	0	0	0	0	0	0	0	0	0	0	0	0	0
OTU_c		100		0	k__Bacteria;p__Firmicutes;c__Clostridia;o__Clostridiales;f__Clostridiaceae;g__Lactonifactor;s__Lactonifactor_massiliensis	0	0	0	0	0	0	0	0	0	0	0	0	0	0	0	0	0	0	0
OTU_c		100		0	k__Bacteria;p__Firmicutes;c__Clostridia;o__Clostridiales;f__Clostridiaceae;g__Senegalia;s__Senegalia_massiliensis	0	0	0	0	0	0	0	0	0	0	0	0	0	0	0	0	0	0	0
OTU_926		98.7562		0	k__Bacteria;p__Firmicutes;c__Clostridia;o__Clostridiales;f__Clostridiaceae_1;g__Clostridium_sensu_stricto_1;s__Clostridium_baratii_str._Sullivan	0	0	0	0	0	0	0	0	0	0	0	0	0	0	2	0	0	0	0
OTU_1575	OTU_1133	100	99.5025	0	k__Bacteria;p__Firmicutes;c__Clostridia;o__Clostridiales;f__Clostridiaceae_1;g__Clostridium_sensu_stricto_1;s__Clostridium_disporicum	16	72	0	16	0	0	3048	14	0	0	0	560	1570	10978	1033	14	1305	650	2822
OTU_633		100		0	k__Bacteria;p__Firmicutes;c__Clostridia;o__Clostridiales;f__Clostridiaceae_1;g__Clostridium_sensu_stricto_1;s__Clostridium_paraputrificum	0	0	0	2	0	0	1294	0	11	0	0	0	0	0	0	0	4	0	0
OTU_202	OTU_717	100	100	0	k__Bacteria;p__Firmicutes;c__Clostridia;o__Clostridiales;f__Clostridiaceae_1;g__Clostridium_sensu_stricto_1;s__Clostridium_perfringens	11	0	0	34	0	2	63	0	1866	0	0	0	0	0	0	0	0	0	0
OTU_859		100		0	k__Bacteria;p__Firmicutes;c__Clostridia;o__Clostridiales;f__Clostridiaceae_1;g__Clostridium_sensu_stricto_1;s__Clostridium_perfringens_NCTC_8239	0	0	0	0	0	0	0	0	0	0	0	0	0	0	94	0	7	0	0
OTU_2247		99.7512		0	k__Bacteria;p__Firmicutes;c__Clostridia;o__Clostridiales;f__Clostridiaceae_1;g__Clostridium_sensu_stricto_1;s__Clostridium_saccharobutylicum_DSM_13864	0	0	0	0	0	0	0	0	0	0	0	0	0	0	0	12	0	0	0
OTU_4113		100		0	k__Bacteria;p__Firmicutes;c__Clostridia;o__Clostridiales;f__Clostridiaceae_1;g__Clostridium_sensu_stricto_1;s__Clostridium_tertium	0	0	0	0	2	0	195	0	0	0	0	0	0	0	0	0	0	0	0
OTU_1329		97.5186		0	k__Bacteria;p__Firmicutes;c__Clostridia;o__Clostridiales;f__Clostridiaceae_1;g__Clostridium_sensu_stricto_1;s__Unclassified	0	0	0	0	0	0	82	0	0	0	0	50	15	281	15	0	227	4	84
OTU_2349		97.5124		0	k__Bacteria;p__Firmicutes;c__Clostridia;o__Clostridiales;f__Clostridiaceae_1;g__Clostridium_sensu_stricto_1;s__Unclassified	0	0	0	0	0	0	4	0	0	0	0	0	0	0	2	0	0	0	10
OTU_232		97.2705		0	k__Bacteria;p__Firmicutes;c__Clostridia;o__Clostridiales;f__Clostridiaceae_1;g__Clostridium_sensu_stricto_1;s__Unclassified	0	0	0	0	0	0	5	0	0	0	0	19	18	77	10	0	23	0	0
OTU_2254		97.2637		0	k__Bacteria;p__Firmicutes;c__Clostridia;o__Clostridiales;f__Clostridiaceae_1;g__Clostridium_sensu_stricto_1;s__Unclassified	0	0	0	0	0	0	0	0	66	0	0	0	0	0	0	0	0	0	0
OTU_3134		97.0149		0	k__Bacteria;p__Firmicutes;c__Clostridia;o__Clostridiales;f__Clostridiaceae_1;g__Clostridium_sensu_stricto_1;s__Unclassified	0	0	0	0	0	0	10	0	0	0	0	0	0	0	0	0	0	0	0
OTU_1048		98.01		0	k__Bacteria;p__Firmicutes;c__Clostridia;o__Clostridiales;f__Clostridiaceae_1;g__Clostridium_sensu_stricto_13;s__Clostridium_sulfidigenes	0	0	0	0	0	0	58	0	0	0	0	0	0	0	0	0	0	0	0
OTU_788		97.2637		0	k__Bacteria;p__Firmicutes;c__Clostridia;o__Clostridiales;f__Clostridiaceae_1;g__Clostridium_sensu_stricto_3;s__Unclassified	0	0	0	0	0	0	0	0	0	0	0	0	0	0	0	0	0	0	4
OTU_1902		100		0	k__Bacteria;p__Firmicutes;c__Clostridia;o__Clostridiales;f__Clostridiaceae_1;g__Sarcina;s__Clostridium_ventriculi	0	0	0	0	0	0	0	0	0	0	0	95	0	0	5	3	0	0	0
OTU_3331		96.7822		0	k__Bacteria;p__Firmicutes;c__Clostridia;o__Clostridiales;f__Clostridiaceae_1;g__Unclassified;s__Unclassified	0	0	0	0	0	0	18	0	0	0	0	0	0	0	0	0	0	0	0
OTU_2876		96.7742		0	k__Bacteria;p__Firmicutes;c__Clostridia;o__Clostridiales;f__Clostridiaceae_1;g__Unclassified;s__Unclassified	0	0	0	0	0	0	0	0	0	0	0	0	0	25	0	0	0	0	0
OTU_3710		96.0396		0	k__Bacteria;p__Firmicutes;c__Clostridia;o__Clostridiales;f__Clostridiaceae_1;g__Unclassified;s__Unclassified	0	0	0	0	0	0	0	0	0	0	0	2	0	0	4	0	0	0	0
OTU_3758		95.2736		0	k__Bacteria;p__Firmicutes;c__Clostridia;o__Clostridiales;f__Clostridiaceae_1;g__Unclassified;s__Unclassified	0	0	0	0	0	0	2	0	0	0	0	0	0	0	0	0	0	0	0
OTU_c		100		0	k__Bacteria;p__Firmicutes;c__Clostridia;o__Clostridiales;f__ClostridialesfamilyXIII;g__Ihubacter;s__Ihubacter_massiliensis	0	0	0	0	0	0	0	0	0	0	0	0	0	0	0	0	0	0	0
OTU_c		100		0	k__Bacteria;p__Firmicutes;c__Clostridia;o__Clostridiales;f__ClostridialesfamilyXIII;g__Mobilibacterium;s__Mobilibacterium_timonense	0	0	0	0	0	0	0	0	0	0	0	0	0	0	0	0	0	0	0
OTU_2119		99.505		0	k__Bacteria;p__Firmicutes;c__Clostridia;o__Clostridiales;f__ClostridialesfamilyXIII;g__Mogibacterium;s__Mobilibacterium_massiliense	0	0	0	4	0	0	0	0	0	0	0	0	0	0	0	0	0	0	0
OTU_2777		100		0	k__Bacteria;p__Firmicutes;c__Clostridia;o__Clostridiales;f__ClostridialesfamilyXIII;g__Mogibacterium;s__Mogibacterium_neglectum	0	0	0	0	0	0	0	0	0	0	0	4	0	0	2	10	3	0	0
OTU_c		100		0	k__Bacteria;p__Firmicutes;c__Clostridia;o__Clostridiales;f__ClostridialesfamilyXIII;g__Mogibacterium;s__Mogibacterium_timidum	0	0	0	0	0	0	0	0	0	0	0	0	0	0	0	0	0	0	0
OTU_c		100		0	k__Bacteria;p__Firmicutes;c__Clostridia;o__Clostridiales;f__ClostridialesfamilyXIII;g__Mogibacterium;s__Mogibacterium_vescum	0	0	0	0	0	0	0	0	0	0	0	0	0	0	0	0	0	0	0
OTU_c		100		0	k__Bacteria;p__Firmicutes;c__Clostridia;o__Clostridiales;f__Ctabacteriaceae;g__Catabacter;s__Catabacter_hongkongensis	0	0	0	0	0	0	0	0	0	0	0	0	0	0	0	0	0	0	0
OTU_c		100		0	k__Bacteria;p__Firmicutes;c__Clostridia;o__Clostridiales;f__Eubacteriaceae;g__Anaerofustis;s__Anaerofustis_massiliensis	0	0	0	0	0	0	0	0	0	0	0	0	0	0	0	0	0	0	0
OTU_2586		100		1	k__Bacteria;p__Firmicutes;c__Clostridia;o__Clostridiales;f__Eubacteriaceae;g__Anaerofustis;s__Anaerofustis_massiliensis_Anaerofustis_massiliensis_IHU_AA00508_160404-3AA-Sokhna3_cp0	0	0	0	0	0	0	0	0	0	0	0	0	2	0	5	0	0	0	0
OTU_3912		98		1	k__Bacteria;p__Firmicutes;c__Clostridia;o__Clostridiales;f__Eubacteriaceae;g__Eubacterium;s__Eubacterium_contortium/fissicatena_IHU_170213-V3V4-Sory4	0	0	4	6	2	0	0	0	0	0	0	3	0	0	8	0	2	5	3
OTU_c		100		0	k__Bacteria;p__Firmicutes;c__Clostridia;o__Clostridiales;f__Eubacteriaceae;g__Eubacterium;s__Eubacterium_cylindroides	0	0	0	0	0	0	0	0	0	0	0	0	0	0	0	0	0	0	0
OTU_3965		100		0	k__Bacteria;p__Firmicutes;c__Clostridia;o__Clostridiales;f__Eubacteriaceae;g__Eubacterium;s__Eubacterium_limosum_KIST612	0	0	0	0	0	0	0	0	0	0	0	6	0	0	0	0	146	0	0
OTU_c		100		0	k__Bacteria;p__Firmicutes;c__Clostridia;o__Clostridiales;f__Eubacteriaceae;g__Eubacterium;s__Eubacterium_massiliense	0	0	0	0	0	0	0	0	0	0	0	0	0	0	0	0	0	0	0
OTU_c		100		0	k__Bacteria;p__Firmicutes;c__Clostridia;o__Clostridiales;f__Eubacteriaceae;g__Eubacterium;s__Eubacterium_tenue	0	0	0	0	0	0	0	0	0	0	0	0	0	0	0	0	0	0	0
OTU_899		100		0	k__Bacteria;p__Firmicutes;c__Clostridia;o__Clostridiales;f__Eubacteriaceae;g__Eubacterium_brachy_group;s__Eubacterium_brachy_ATCC_33089	0	0	0	0	0	0	0	0	0	0	0	6	0	6	3	0	2	0	0
OTU_3322		100		0	k__Bacteria;p__Firmicutes;c__Clostridia;o__Clostridiales;f__Eubacteriaceae;g__Eubacterium_nodatum_group;s__Eubacterium_minutum	0	0	0	0	0	0	0	0	0	0	0	0	0	0	0	0	3	0	0
OTU_130		100		0	k__Bacteria;p__Firmicutes;c__Clostridia;o__Clostridiales;f__Eubacteriaceae;g__Eubacterium_nodatum_group;s__Eubacterium_sulci_ATCC_35585	0	0	0	0	0	0	0	3	0	0	0	9	2	0	8	5	0	0	0
OTU_3379		100		0	k__Bacteria;p__Firmicutes;c__Clostridia;o__Clostridiales;f__Eubacteriaceae;g__Eubacterium_nodatum_group;s__Ihubacter_massiliensis	0	0	0	3	0	0	0	0	0	0	0	0	0	0	0	0	0	0	0
OTU_3316		99.505		0	k__Bacteria;p__Firmicutes;c__Clostridia;o__Clostridiales;f__Eubacteriaceae;g__Eubacterium_saphenum_group;s__Eubacterium_saphenum_ATCC_49989	0	0	0	0	0	0	0	0	0	0	0	0	2	0	0	0	0	0	0
OTU_c		100		0	k__Bacteria;p__Firmicutes;c__Clostridia;o__Clostridiales;f__Eubacteriaceae;g__Pseudoramibacter ;s__Pseudoramibacter_alactolyticus	0	0	0	0	0	0	0	0	0	0	0	0	0	0	0	0	0	0	0
OTU_1808		96.5347		0	k__Bacteria;p__Firmicutes;c__Clostridia;o__Clostridiales;f__Eubacteriaceae;g__Unclassified;s__Unclassified	0	0	0	0	0	0	0	0	0	0	0	0	0	0	0	0	3	0	0
OTU_c		100		0	k__Bacteria;p__Firmicutes;c__Clostridia;o__Clostridiales;f__Family_XI;g__Anaerococcus;s__Anaerococcus octavius	0	0	0	0	0	0	0	0	0	0	0	0	0	0	0	0	0	0	0
OTU_c		100		0	k__Bacteria;p__Firmicutes;c__Clostridia;o__Clostridiales;f__Family_XI;g__Anaerococcus;s__Anaerococcus_murdochii	0	0	0	0	0	0	0	0	0	0	0	0	0	0	0	0	0	0	0
OTU_911		100		0	k__Bacteria;p__Firmicutes;c__Clostridia;o__Clostridiales;f__Family_XI;g__Anaerococcus;s__Anaerococcus_vaginalis	0	0	0	112	0	0	0	0	0	0	0	0	0	0	0	0	0	0	0
OTU_3337		100		0	k__Bacteria;p__Firmicutes;c__Clostridia;o__Clostridiales;f__Family_XI;g__Ezakiella;s__[Bacteroides]_coagulans	0	0	0	0	0	0	0	0	3	2	0	0	0	0	0	3	0	3	0
OTU_3460		99.5025		0	k__Bacteria;p__Firmicutes;c__Clostridia;o__Clostridiales;f__Family_XI;g__Ezakiella;s__Fenollaria_massiliensis	0	0	0	0	0	0	0	0	0	0	0	0	0	0	4	0	0	0	0
OTU_2266		100		0	k__Bacteria;p__Firmicutes;c__Clostridia;o__Clostridiales;f__Family_XI;g__Ezakiella;s__Fenollaria_timonensis	0	0	0	0	0	0	0	0	0	0	0	0	0	0	0	0	0	3	0
OTU_4085	OTU_737	100	100	0	k__Bacteria;p__Firmicutes;c__Clostridia;o__Clostridiales;f__Family_XI;g__Finegoldia;s__Finegoldia_magna	16	32	0	3	0	0	0	0	0	0	0	0	2	0	0	0	0	0	0
OTU_1525		100		0	k__Bacteria;p__Firmicutes;c__Clostridia;o__Clostridiales;f__Family_XI;g__Murdochiella;s__Levyella_massiliensis	0	0	0	0	0	0	0	0	0	0	0	0	0	0	3	0	0	0	0
OTU_c		100		0	k__Bacteria;p__Firmicutes;c__Clostridia;o__Clostridiales;f__Family_XI;g__Murdochiella;s__Murdochiella_massiliensis	0	0	0	0	0	0	0	0	0	0	0	0	0	0	0	0	0	0	0
OTU_3892		100		0	k__Bacteria;p__Firmicutes;c__Clostridia;o__Clostridiales;f__Family_XI;g__Parvimonas;s__Parvimonas_micra	0	0	0	18	0	0	0	2	0	0	0	2	3	4	0	0	0	0	0
OTU_2344		99.2519		0	k__Bacteria;p__Firmicutes;c__Clostridia;o__Clostridiales;f__Family_XI;g__Parvimonas;s__Parvimonas_micra_A293	0	0	0	0	0	0	0	0	0	0	0	0	0	0	0	3	0	0	0
OTU_c		100		0	k__Bacteria;p__Firmicutes;c__Clostridia;o__Clostridiales;f__Family_XI;g__Peptoniphilus;s__Peptoniphilus_asaccharolyticus	0	0	0	0	0	0	0	0	0	0	0	0	0	0	0	0	0	0	0
OTU_1294		100		0	k__Bacteria;p__Firmicutes;c__Clostridia;o__Clostridiales;f__Family_XI;g__Peptoniphilus;s__Peptoniphilus_duerdenii_ATCC_BAA-1640	0	0	0	0	0	0	0	0	0	2	0	0	0	0	0	0	0	2	0
OTU_c		100		0	k__Bacteria;p__Firmicutes;c__Clostridia;o__Clostridiales;f__Family_XI;g__Peptoniphilus;s__Peptoniphilus_gorbachii	0	0	0	0	0	0	0	0	0	0	0	0	0	0	0	0	0	0	0
OTU_1492	OTU_1302	100	100	0	k__Bacteria;p__Firmicutes;c__Clostridia;o__Clostridiales;f__Family_XI;g__Peptoniphilus;s__Peptoniphilus_grossensis_ph5	0	8	0	5	0	0	0	0	0	0	0	0	0	0	0	0	0	0	0
OTU_2306		100		0	k__Bacteria;p__Firmicutes;c__Clostridia;o__Clostridiales;f__Family_XI;g__Peptoniphilus;s__Peptoniphilus_harei	0	0	0	0	0	0	0	0	0	0	0	0	4	0	0	0	0	0	0
OTU_3674		99.7506		0	k__Bacteria;p__Firmicutes;c__Clostridia;o__Clostridiales;f__Family_XI;g__Peptoniphilus;s__Peptoniphilus_koenoeneniae	0	0	0	0	0	0	0	0	0	0	0	0	0	0	3	0	0	0	0
OTU_2195		100		0	k__Bacteria;p__Firmicutes;c__Clostridia;o__Clostridiales;f__Family_XI;g__Peptoniphilus;s__Peptoniphilus_lacrimalis_DSM_7455	0	0	0	2	0	0	0	0	0	0	0	0	0	0	0	0	0	0	0
OTU_c		100		0	k__Bacteria;p__Firmicutes;c__Clostridia;o__Clostridiales;f__Family_XI;g__Peptoniphilus;s__Peptoniphilus_obesi	0	0	0	0	0	0	0	0	0	0	0	0	0	0	0	0	0	0	0
OTU_c		100		0	k__Bacteria;p__Firmicutes;c__Clostridia;o__Clostridiales;f__Family_XI;g__Peptoniphilus;s__Peptoniphilus_obesihominis	0	0	0	0	0	0	0	0	0	0	0	0	0	0	0	0	0	0	0
OTU_3375		95.3086		0	k__Bacteria;p__Firmicutes;c__Clostridia;o__Clostridiales;f__Family_XI;g__Unclassified;s__Unclassified	0	0	0	7	0	0	0	0	0	0	0	0	0	0	0	0	0	0	0
OTU_1924		97.5124		0	k__Bacteria;p__Firmicutes;c__Clostridia;o__Clostridiales;f__Lachnospiraceae;g__Acetivibrio_ethanolgignens_group;s__Unclassified	0	0	0	0	0	0	0	0	0	0	0	5	20	0	4	0	0	0	0
OTU_3427		97.7612		0	k__Bacteria;p__Firmicutes;c__Clostridia;o__Clostridiales;f__Lachnospiraceae;g__Agathobacter;s__Unclassified	0	0	0	0	0	0	0	0	0	0	0	299	69	33	0	113	0	25	27
OTU_1028		97.2637		0	k__Bacteria;p__Firmicutes;c__Clostridia;o__Clostridiales;f__Lachnospiraceae;g__Agathobacter;s__Unclassified	0	0	0	0	0	0	0	0	0	0	2	8	24	132	2	7	0	0	30
	OTU_1746		97.7723	0	k__Bacteria;p__Firmicutes;c__Clostridia;o__Clostridiales;f__Lachnospiraceae;g__Anaerocolumna;s__Unclassified	142	10806	0	0	0	0	0	0	0	0	0	0	0	0	0	0	0	0	0
OTU_1		97.2772		0	k__Bacteria;p__Firmicutes;c__Clostridia;o__Clostridiales;f__Lachnospiraceae;g__Anaerosporobacter;s__Unclassified	0	0	0	0	0	0	0	0	0	0	0	0	0	0	0	0	0	288	236
OTU_861		100		0	k__Bacteria;p__Firmicutes;c__Clostridia;o__Clostridiales;f__Lachnospiraceae;g__Anaerostipes;s__[Clostridium]_indolis	0	0	0	0	0	0	463	0	0	0	0	0	0	0	0	0	0	0	0
OTU_889		99.31		1	k__Bacteria;p__Firmicutes;c__Clostridia;o__Clostridiales;f__Lachnospiraceae;g__Anaerostipes;s__Anaerostipes caccae_170507-V3V4-VerifCSUR-AnaerostipesCaccae-P4251	0	0	0	0	0	0	0	0	0	0	0	146	2	179	6	86	68	14	8
OTU_1114		100		0	k__Bacteria;p__Firmicutes;c__Clostridia;o__Clostridiales;f__Lachnospiraceae;g__Anaerostipes;s__Anaerostipes_caccae	0	0	0	0	0	0	0	0	0	2	0	0	0	0	0	0	0	0	0
OTU_3069		100		0	k__Bacteria;p__Firmicutes;c__Clostridia;o__Clostridiales;f__Lachnospiraceae;g__Anaerostipes;s__Anaerostipes_hadrus	0	0	0	7	0	0	0	0	0	0	0	2812	9547	903	76	198	962	261	3406
OTU_2029		98.98		1	k__Bacteria;p__Firmicutes;c__Clostridia;o__Clostridiales;f__Lachnospiraceae;g__Anaerostipes;s__IHU_170507-V3V4-VerifCSUR-AnaerostipesCaccae-P4251	0	0	0	2	0	0	0	0	0	0	0	154	50	98	90	271	307	65	290
OTU_1039		98.63		1	k__Bacteria;p__Firmicutes;c__Clostridia;o__Clostridiales;f__Lachnospiraceae;g__Anaerostipes;s__IHU_170507-V3V4-VerifCSUR-AnaerostipesCaccae-P4251	0	0	0	0	0	0	0	0	0	0	0	0	22	3	0	0	0	0	0
OTU_3614		98.28		1	k__Bacteria;p__Firmicutes;c__Clostridia;o__Clostridiales;f__Lachnospiraceae;g__Anaerostipes;s__IHU_170507-V3V4-VerifCSUR-AnaerostipesCaccae-P4251	0	0	0	0	0	0	0	0	0	0	0	0	3	41	0	0	10	0	0
OTU_2804		98.26		1	k__Bacteria;p__Firmicutes;c__Clostridia;o__Clostridiales;f__Lachnospiraceae;g__Anaerostipes;s__IHU_170507-V3V4-VerifCSUR-AnaerostipesCaccae-P4251	0	0	0	0	0	0	0	0	0	0	0	0	3	4	0	0	0	0	0
OTU_2773		97.5124		0	k__Bacteria;p__Firmicutes;c__Clostridia;o__Clostridiales;f__Lachnospiraceae;g__Anaerostipes;s__Unclassified	0	0	0	38	0	0	0	0	0	0	0	137	331	38	2	10	144	40	138
OTU_c		100		0	k__bacteria;p__Firmicutes;c__Clostridia;o__Clostridiales;f__Lachnospiraceae;g__Bariatricus;s__Bariatricus_massiliensis	0	0	0	0	0	0	0	0	0	0	0	0	0	0	0	0	0	0	0
OTU_2082		100		0	k__Bacteria;p__Firmicutes;c__Clostridia;o__Clostridiales;f__Lachnospiraceae;g__Blautia;s__bacterium_NLAE-zl-H5	0	0	0	0	0	0	0	0	0	0	0	0	0	0	0	0	16	0	0
OTU_3878		98.26		1	k__Bacteria;p__Firmicutes;c__Clostridia;o__Clostridiales;f__Lachnospiraceae;g__Blautia;s__Blautia__Blautia__IHU_AA00815_160725-BD3-Sory1-P3313P_cp0	0	0	0	0	0	0	0	0	0	0	4	132	33	85	11	47	93	74	73
OTU_3174		100		0	k__Bacteria;p__Firmicutes;c__Clostridia;o__Clostridiales;f__Lachnospiraceae;g__Blautia;s__Blautia_coccoides	0	0	14	0	0	0	0	0	14	0	3	0	0	0	0	0	0	0	0
OTU_3176		100		0	k__Bacteria;p__Firmicutes;c__Clostridia;o__Clostridiales;f__Lachnospiraceae;g__Blautia;s__Blautia_faecis	0	0	0	0	0	0	0	0	0	0	0	765	32	268	490	380	0	145	120
OTU_3751		100		0	k__Bacteria;p__Firmicutes;c__Clostridia;o__Clostridiales;f__Lachnospiraceae;g__Blautia;s__Blautia_glucerasea	0	0	111	0	0	0	0	0	0	0	0	0	0	0	0	0	0	0	0
OTU_141		100		0	k__Bacteria;p__Firmicutes;c__Clostridia;o__Clostridiales;f__Lachnospiraceae;g__Blautia;s__Blautia_hydrogenotrophica	0	0	868	0	0	0	0	0	0	53	0	39	0	0	0	0	28	0	0
OTU_c		100		0	k__Bacteria;p__Firmicutes;c__Clostridia;o__Clostridiales;f__Lachnospiraceae;g__Blautia;s__Blautia_ihumii	0	0	0	0	0	0	0	0	0	0	0	0	0	0	0	0	0	0	0
OTU_c		100		0	k__bacteria;p__Firmicutes;c__Clostridia;o__Clostridiales;f__Lachnospiraceae;g__Blautia;s__Blautia_marasmi	0	0	0	0	0	0	0	0	0	0	0	0	0	0	0	0	0	0	0
OTU_1298		100		0	k__Bacteria;p__Firmicutes;c__Clostridia;o__Clostridiales;f__Lachnospiraceae;g__Blautia;s__Blautia_massiliensis	0	0	193	4	0	0	0	0	0	0	0	0	0	0	0	0	0	1952	615
OTU_2408		98.01		1	k__Bacteria;p__Firmicutes;c__Clostridia;o__Clostridiales;f__Lachnospiraceae;g__Blautia;s__Blautia_massiliensis_Blautia_massiliensis_IHU_AA00829_160530-M06-Thao37-P3137P-C12_cp0	0	0	0	0	0	0	0	0	0	0	0	9	48	12	4	19	24	0	0
OTU_400		98.51		1	k__Bacteria;p__Firmicutes;c__Clostridia;o__Clostridiales;f__Lachnospiraceae;g__Blautia;s__Blautia_massiliensis_Blautia_massiliensis_IHU_AA00830_160530-M06-Thao37-P3137P-C3_cp0	0	0	11	0	0	0	0	0	0	0	0	0	0	0	0	0	0	20	12
OTU_c		100		0	k__Bacteria;p__Firmicutes;c__Clostridia;o__Clostridiales;f__Lachnospiraceae;g__Blautia;s__Blautia_mediterraneensis	0	0	0	0	0	0	0	0	0	0	0	0	0	0	0	0	0	0	0
OTU_2594		100		0	k__Bacteria;p__Firmicutes;c__Clostridia;o__Clostridiales;f__Lachnospiraceae;g__Blautia;s__Blautia_obeum	0	0	0	53	0	0	0	0	0	0	0	486	66	139	116	70	12	53	183
OTU_1013		98.26		1	k__Bacteria;p__Firmicutes;c__Clostridia;o__Clostridiales;f__Lachnospiraceae;g__Blautia;s__Blautia_phocaeensis_Blautia_phocaeensis_IHU_AA00997_161003-BD9-Sory-P3441-C4_nc0	0	0	111	21	0	0	0	0	0	0	0	0	2	0	0	0	0	7	0
OTU_2655		100		0	k__Bacteria;p__Firmicutes;c__Clostridia;o__Clostridiales;f__Lachnospiraceae;g__Blautia;s__Blautia_producta	0	0	607	0	127	0	2737	115	0	10	0	0	0	0	0	0	24	0	0
OTU_1096		98.7562		0	k__Bacteria;p__Firmicutes;c__Clostridia;o__Clostridiales;f__Lachnospiraceae;g__Blautia;s__Blautia_stercoris	0	0	0	0	0	0	0	0	0	0	0	0	0	0	0	0	0	0	13
OTU_c		100		0	k__Bacteria;p__Firmicutes;c__Clostridia;o__Clostridiales;f__Lachnospiraceae;g__Blautia;s__Blautia_timonensis	0	0	0	0	0	0	0	0	0	0	0	0	0	0	0	0	0	0	0
OTU_2885	OTU_1714	100	98.01	0	k__Bacteria;p__Firmicutes;c__Clostridia;o__Clostridiales;f__Lachnospiraceae;g__Blautia;s__Blautia_wexlerae	33	0	0	0	0	0	0	0	0	0	6	3541	2191	1301	1448	171	1083	1169	1971
OTU_1912		99.7519		0	k__Bacteria;p__Firmicutes;c__Clostridia;o__Clostridiales;f__Lachnospiraceae;g__Blautia;s__butyrate-producing_bacterium_SR1/5	0	0	0	0	0	0	0	0	0	0	0	719	2469	665	417	980	1167	0	0
OTU_1571		97.7612		0	k__Bacteria;p__Firmicutes;c__Clostridia;o__Clostridiales;f__Lachnospiraceae;g__Blautia;s__Unclassified	0	0	49	0	0	0	0	0	0	5	0	2	0	0	0	0	6	0	0
OTU_1805		97.7612		0	k__Bacteria;p__Firmicutes;c__Clostridia;o__Clostridiales;f__Lachnospiraceae;g__Blautia;s__Unclassified	0	0	0	0	0	0	0	0	0	2	0	73	3	8	58	2	0	6	6
OTU_1986		97.5124		0	k__Bacteria;p__Firmicutes;c__Clostridia;o__Clostridiales;f__Lachnospiraceae;g__Blautia;s__Unclassified	0	0	88	0	6	0	59	0	0	0	0	3	12	16	41	0	187	0	0
OTU_573		97.5124		0	k__Bacteria;p__Firmicutes;c__Clostridia;o__Clostridiales;f__Lachnospiraceae;g__Blautia;s__Unclassified	0	0	0	0	0	0	0	0	0	0	0	0	3	0	0	2	0	19	36
OTU_2957		97.0223		0	k__Bacteria;p__Firmicutes;c__Clostridia;o__Clostridiales;f__Lachnospiraceae;g__Blautia;s__Unclassified	0	0	0	0	0	0	0	0	0	0	0	9	22	18	7	3	18	43	0
OTU_2281		97.0149		0	k__Bacteria;p__Firmicutes;c__Clostridia;o__Clostridiales;f__Lachnospiraceae;g__Blautia;s__Unclassified	0	0	76	0	0	0	0	0	0	0	0	32	7	15	12	8	0	35	61
OTU_863		99.2593		0	k__Bacteria;p__Firmicutes;c__Clostridia;o__Clostridiales;f__Lachnospiraceae;g__Cellulosilyticum;s__Cellulosilyticum_ruminicola_JCM_14822	0	0	0	0	0	0	26	0	0	0	0	0	0	0	0	0	0	0	0
OTU_2528		100		0	k__Bacteria;p__Firmicutes;c__Clostridia;o__Clostridiales;f__Lachnospiraceae;g__Coprococcus_1;s__Coprococcus_catus	0	0	0	6	0	0	0	0	0	0	0	51	402	49	20	56	373	140	236
OTU_2264		100		0	k__Bacteria;p__Firmicutes;c__Clostridia;o__Clostridiales;f__Lachnospiraceae;g__Coprococcus_2;s__Coprococcus_eutactus	0	0	0	0	0	0	0	0	0	0	0	0	492	0	0	135	0	296	0
OTU_2599		97.7612		0	k__Bacteria;p__Firmicutes;c__Clostridia;o__Clostridiales;f__Lachnospiraceae;g__Coprococcus_2;s__Unclassified	0	0	0	381	0	0	0	0	0	0	0	0	6	16	25	790	0	1310	0
OTU_1438		100		0	k__Bacteria;p__Firmicutes;c__Clostridia;o__Clostridiales;f__Lachnospiraceae;g__Coprococcus_3;s__Coprococcus_comes	0	0	0	0	0	0	0	0	0	0	0	883	323	652	1358	75	352	520	174
OTU_2048		100		0	k__Bacteria;p__Firmicutes;c__Clostridia;o__Clostridiales;f__Lachnospiraceae;g__Coprococcus_3;s__Tyzzerella_nexilis	0	0	0	38	8	0	0	0	0	0	7	9	7	0	0	0	15	0	0
OTU_385		97.2705		0	k__Bacteria;p__Firmicutes;c__Clostridia;o__Clostridiales;f__Lachnospiraceae;g__Coprococcus_3;s__Unclassified	0	0	0	0	0	0	0	0	0	0	4	0	0	0	0	0	0	0	0
OTU_3251		98.01		1	k__Bacteria;p__Firmicutes;c__Clostridia;o__Clostridiales;f__Lachnospiraceae;g__Dorea;s__Dorea phocaeensis_Pygmy-melhem6-P4003_1	0	0	9	0	0	0	0	0	23	0	0	0	0	9	0	0	0	0	0
OTU_439		100		0	k__Bacteria;p__Firmicutes;c__Clostridia;o__Clostridiales;f__Lachnospiraceae;g__Dorea;s__Dorea_formicigenerans_ATCC_27755	0	0	0	0	0	0	0	0	0	0	0	829	805	597	582	291	433	114	520
OTU_2828		100		0	k__Bacteria;p__Firmicutes;c__Clostridia;o__Clostridiales;f__Lachnospiraceae;g__Dorea;s__Dorea_longicatena	0	0	6	133	0	0	0	0	0	0	3	958	2192	3547	278	1767	0	2752	3231
OTU_617		99.57		1	k__Bacteria;p__Firmicutes;c__Clostridia;o__Clostridiales;f__Lachnospiraceae;g__Dorea;s__Dorea_longicatena_Dorea_longicatena_IHU_AA00590_160418-BD10-Sory7-P2965_cp0	0	0	0	11	0	0	0	0	0	0	0	30	64	203	9	63	61	63	71
OTU_c		100		0	k__Bacteria;p__Firmicutes;c__Clostridia;o__Clostridiales;f__Lachnospiraceae;g__Dorea;s__Dorea_massiliensis	0	0	0	0	0	0	0	0	0	0	0	0	0	0	0	0	0	0	0
OTU_c		100		0	k__Bacteria;p__Firmicutes;c__Clostridia;o__Clostridiales;f__Lachnospiraceae;g__Dorea;s__Dorea_timonensis	0	0	0	0	0	0	0	0	0	0	0	0	0	0	0	0	0	0	0
OTU_887		97.0223		0	k__Bacteria;p__Firmicutes;c__Clostridia;o__Clostridiales;f__Lachnospiraceae;g__Dorea;s__Unclassified	0	0	0	0	0	0	0	0	0	0	0	61	42	40	58	13	29	2	17
OTU_2292		99.2537		0	k__Bacteria;p__Firmicutes;c__Clostridia;o__Clostridiales;f__Lachnospiraceae;g__Eisenbergiella;s__bacterium_NLAE-zl-H62	0	0	0	0	0	0	0	0	0	0	0	0	6	0	0	0	39	0	0
OTU_1887		100		0	k__Bacteria;p__Firmicutes;c__Clostridia;o__Clostridiales;f__Lachnospiraceae;g__Eisenbergiella;s__Eisenbergiella_massiliensis	0	0	0	0	0	0	0	0	0	21	0	0	0	0	0	0	0	0	0
OTU_2213		100		0	k__Bacteria;p__Firmicutes;c__Clostridia;o__Clostridiales;f__Lachnospiraceae;g__Eisenbergiella;s__Eisenbergiella_tayi	0	0	23	31	0	0	0	0	0	0	0	0	0	0	0	0	0	0	0
OTU_3142		99.0123		0	k__Bacteria;p__Firmicutes;c__Clostridia;o__Clostridiales;f__Lachnospiraceae;g__Epulopiscium;s__Niameybacter_massiliensis	0	0	0	0	0	0	301	2	0	0	0	0	0	0	0	0	0	0	0
OTU_3264		100		0	k__Bacteria;p__Firmicutes;c__Clostridia;o__Clostridiales;f__Lachnospiraceae;g__Eubacterium_eligens_group;s__Eubacterium_eligens_ATCC_27750	0	0	0	11	0	0	0	0	0	0	0	2	140	3	0	591	0	280	764
OTU_3025		97.0149		0	k__Bacteria;p__Firmicutes;c__Clostridia;o__Clostridiales;f__Lachnospiraceae;g__Eubacterium_eligens_group;s__Unclassified	0	0	0	0	0	0	0	0	0	0	0	9	5	11	0	16	18	17	29
OTU_1446		100		0	k__Bacteria;p__Firmicutes;c__Clostridia;o__Clostridiales;f__Lachnospiraceae;g__Eubacterium_fissicatena_group;s__Eubacterium_contortum	0	0	0	12	0	0	0	0	0	0	0	0	8	0	0	0	3	3	0
OTU_2477		100		0	k__Bacteria;p__Firmicutes;c__Clostridia;o__Clostridiales;f__Lachnospiraceae;g__Eubacterium_fissicatena_group;s__Eubacterium_fissicatena	0	0	0	0	0	0	0	0	0	4	0	0	0	0	0	0	0	0	0
OTU_1372		99.2537		0	k__Bacteria;p__Firmicutes;c__Clostridia;o__Clostridiales;f__Lachnospiraceae;g__Eubacterium_hallii_group;s__butyrate-producing_bacterium_SL6/1/1	0	0	0	0	0	0	0	0	0	0	0	0	0	0	0	0	602	0	0
OTU_1000		100		0	k__Bacteria;p__Firmicutes;c__Clostridia;o__Clostridiales;f__Lachnospiraceae;g__Eubacterium_hallii_group;s__Eubacterium_hallii_DSM_3353	0	0	0	57	0	0	0	0	0	0	0	522	1503	1409	511	683	0	702	3045
OTU_2974		97.7612		0	k__Bacteria;p__Firmicutes;c__Clostridia;o__Clostridiales;f__Lachnospiraceae;g__Eubacterium_hallii_group;s__Unclassified	0	0	0	0	0	0	0	0	0	0	0	12	7	17	4	9	6	7	37
OTU_3476	OTU_574	100	99.75	0	k__Bacteria;p__Firmicutes;c__Clostridia;o__Clostridiales;f__Lachnospiraceae;g__Eubacterium_rectale_group;s__Eubacterium_rectale_ATCC_33656	0	25	0	0	0	0	0	0	0	0	0	8010	3105	1575	2	6836	0	28	3
OTU_1589		97.2637		0	k__Bacteria;p__Firmicutes;c__Clostridia;o__Clostridiales;f__Lachnospiraceae;g__Eubacterium_ruminantium_group;s__Unclassified	0	0	0	63	0	0	0	0	0	0	0	0	0	4	0	335	0	179	49
OTU_337		100		0	k__Bacteria;p__Firmicutes;c__Clostridia;o__Clostridiales;f__Lachnospiraceae;g__Fusicatenibacter;s__Fusicatenibacter_saccharivorans	0	0	0	0	0	0	0	0	0	0	0	837	102	446	13	183	203	505	4019
OTU_3959		97.7612		0	k__Bacteria;p__Firmicutes;c__Clostridia;o__Clostridiales;f__Lachnospiraceae;g__Fusicatenibacter;s__Unclassified	0	0	0	15	0	0	0	0	0	0	0	67	0	56	80	28	11	213	536
OTU_2432		99.7512		0	k__Bacteria;p__Firmicutes;c__Clostridia;o__Clostridiales;f__Lachnospiraceae;g__Howardella;s__Howardella_ureilytica	0	0	0	0	0	0	0	0	0	0	0	0	281	0	123	237	330	145	220
OTU_3642		97.5124		0	k__Bacteria;p__Firmicutes;c__Clostridia;o__Clostridiales;f__Lachnospiraceae;g__Howardella;s__Unclassified	0	0	0	0	0	0	0	0	0	0	0	0	23	0	10	7	17	11	5
OTU_2698		100		0	k__Bacteria;p__Firmicutes;c__Clostridia;o__Clostridiales;f__Lachnospiraceae;g__Hungatella;s__bacterium_NLAE-zl-H350	0	0	0	321	0	0	0	0	0	0	0	0	0	0	0	0	0	0	0
OTU_1216		100		0	k__Bacteria;p__Firmicutes;c__Clostridia;o__Clostridiales;f__Lachnospiraceae;g__Hungatella;s__Hungatella_hathewayi	0	0	216	0	0	0	408	0	0	79	0	0	20	0	0	0	226	0	0
OTU_1527		97.0223		0	k__Bacteria;p__Firmicutes;c__Clostridia;o__Clostridiales;f__Lachnospiraceae;g__Hungatella;s__Unclassified	0	0	10	16	0	0	18	0	0	0	0	0	3	27	0	0	9	0	0
OTU_2873		97.0297		0	k__Bacteria;p__Firmicutes;c__Clostridia;o__Clostridiales;f__Lachnospiraceae;g__Incertae_Sedis;s__Unclassified	0	0	0	0	0	0	0	0	0	0	0	0	0	0	0	0	0	169	0
OTU_3458		97.0149		0	k__Bacteria;p__Firmicutes;c__Clostridia;o__Clostridiales;f__Lachnospiraceae;g__Johnsonella;s__Unclassified	0	0	0	0	0	0	0	0	0	0	0	0	0	0	0	0	0	5	0
OTU_738		100		0	k__Bacteria;p__Firmicutes;c__Clostridia;o__Clostridiales;f__Lachnospiraceae;g__Lachnoanaerobaculum;s__Lachnoanaerobaculum_orale	0	0	0	0	0	6	0	0	0	0	0	0	0	0	0	3	3	0	0
OTU_2008		99.7512		0	k__Bacteria;p__Firmicutes;c__Clostridia;o__Clostridiales;f__Lachnospiraceae;g__Lachnoanaerobaculum;s__Lachnoanaerobaculum_umeaense	0	0	0	0	0	0	0	0	0	0	0	4	0	0	0	0	0	0	0
OTU_4101		97.5124		0	k__Bacteria;p__Firmicutes;c__Clostridia;o__Clostridiales;f__Lachnospiraceae;g__Lachnoanaerobaculum;s__Unclassified	0	0	0	0	0	0	0	0	0	0	0	0	0	0	0	0	0	2	0
OTU_c		100		0	k__Bacteria;p__Firmicutes;c__Clostridia;o__Clostridiales;f__Lachnospiraceae;g__Lachnoclostridium;s__Lachnoclostridium_edouardi	0	0	0	0	0	0	0	0	0	0	0	0	0	0	0	0	0	0	0
OTU_c		100		0	k__bacteria;p__Firmicutes;c__Clostridia;o__Clostridiales;f__Lachnospiraceae;g__Lachnoclostridium;s__Lachnoclostridium_timonense	0	0	0	0	0	0	0	0	0	0	0	0	0	0	0	0	0	0	0
OTU_1826		100		0	k__Bacteria;p__Firmicutes;c__Clostridia;o__Clostridiales;f__Lachnospiraceae;g__Lachnoclostridium;s__Lachnoclostridium_urinimassiliense	0	0	0	0	0	0	0	0	0	52	0	0	0	0	0	0	0	0	0
OTU_3690		98.51		1	k__Bacteria;p__Firmicutes;c__Clostridia;o__Clostridiales;f__Lachnospiraceae;g__Lachnoclostridium;s__LachnoclostridiumIHU_AA00745_LachnoclostridiumIHU_AA00745_160606-2s-Sokhna15-P3244P_cp0	0	0	7	47	0	0	0	0	0	0	0	2	18	0	0	0	8	7	47
OTU_2159		98.7562		0	k__Bacteria;p__Firmicutes;c__Clostridia;o__Clostridiales;f__Lachnospiraceae;g__Lachnoclostridium;s__Mordavella_massiliensis	0	0	0	224	0	0	0	0	0	0	0	0	0	0	0	0	0	0	0
OTU_556		97.5186		0	k__Bacteria;p__Firmicutes;c__Clostridia;o__Clostridiales;f__Lachnospiraceae;g__Lachnoclostridium;s__Unclassified	0	0	2	0	0	0	0	0	0	2	0	0	0	0	0	0	33	0	0
OTU_3230		97.5124		0	k__Bacteria;p__Firmicutes;c__Clostridia;o__Clostridiales;f__Lachnospiraceae;g__Lachnoclostridium;s__Unclassified	0	0	0	5	0	0	0	0	0	0	0	0	4	0	0	2	2	4	3
OTU_2623		97.4359		0	k__Bacteria;p__Firmicutes;c__Clostridia;o__Clostridiales;f__Lachnospiraceae;g__Lachnoclostridium;s__Unclassified	0	0	0	13	0	0	0	0	3	0	0	32	0	0	0	6	91	3	271
OTU_79		97.284		0	k__Bacteria;p__Firmicutes;c__Clostridia;o__Clostridiales;f__Lachnospiraceae;g__Lachnoclostridium;s__Unclassified	0	0	0	0	0	0	0	0	0	0	0	0	0	0	0	0	4	0	0
OTU_1076		97.2705		0	k__Bacteria;p__Firmicutes;c__Clostridia;o__Clostridiales;f__Lachnospiraceae;g__Lachnoclostridium;s__Unclassified	0	0	5	5	0	0	0	0	0	0	0	94	199	83	99	43	12	65	178
OTU_1726		97.2637		0	k__Bacteria;p__Firmicutes;c__Clostridia;o__Clostridiales;f__Lachnospiraceae;g__Lachnoclostridium;s__Unclassified	0	0	0	0	0	0	0	0	0	0	0	0	0	0	0	0	0	28	0
OTU_2198		97.2637		0	k__Bacteria;p__Firmicutes;c__Clostridia;o__Clostridiales;f__Lachnospiraceae;g__Lachnoclostridium;s__Unclassified	0	0	5	122	0	0	0	0	0	0	0	2	0	56	4	4	69	266	14
OTU_2887		97.2637		0	k__Bacteria;p__Firmicutes;c__Clostridia;o__Clostridiales;f__Lachnospiraceae;g__Lachnoclostridium;s__Unclassified	0	0	0	0	0	0	2	0	0	0	0	0	2	0	0	365	2	0	78
OTU_2909		97.2637		0	k__Bacteria;p__Firmicutes;c__Clostridia;o__Clostridiales;f__Lachnospiraceae;g__Lachnoclostridium;s__Unclassified	0	0	6	17	43	0	35	0	2	0	0	0	0	0	0	0	0	94	0
OTU_3657		97.0297		0	k__Bacteria;p__Firmicutes;c__Clostridia;o__Clostridiales;f__Lachnospiraceae;g__Lachnoclostridium;s__Unclassified	0	0	0	0	0	0	0	0	0	0	0	0	5	0	0	0	0	0	0
OTU_2296		97.0149		0	k__Bacteria;p__Firmicutes;c__Clostridia;o__Clostridiales;f__Lachnospiraceae;g__Lachnoclostridium;s__Unclassified	0	0	0	0	0	0	0	0	0	0	0	0	5	0	0	0	11	0	0
OTU_2666		100		0	k__Bacteria;p__Firmicutes;c__Clostridia;o__Clostridiales;f__Lachnospiraceae;g__Lachnoclostridium_5;s__Cuneatibacter_caecimuris	0	0	0	4	0	0	0	0	0	0	0	0	0	0	0	0	0	0	0
OTU_919		97.0223		0	k__Bacteria;p__Firmicutes;c__Clostridia;o__Clostridiales;f__Lachnospiraceae;g__Lachnoclostridium_5;s__Unclassified	0	0	140	0	0	0	0	0	7	5	0	61	394	45	10	51	20	96	47
OTU_2644		100		0	k__Bacteria;p__Firmicutes;c__Clostridia;o__Clostridiales;f__Lachnospiraceae;g__Lachnospira;s__Bacteroides_galacturonicus	0	0	0	0	0	0	0	0	0	0	0	114	0	69	0	409	72	0	0
OTU_3439		100		0	k__Bacteria;p__Firmicutes;c__Clostridia;o__Clostridiales;f__Lachnospiraceae;g__Lachnospira;s__Lachnospira_pectinoschiza	0	0	0	5	0	0	0	0	0	0	0	0	0	0	0	0	0	30	42
OTU_915		100		0	k__Bacteria;p__Firmicutes;c__Clostridia;o__Clostridiales;f__Lachnospiraceae;g__Lachnospira;s__Lactobacillus_rogosae	0	0	0	0	0	0	0	0	0	0	0	0	0	0	0	0	0	267	32
OTU_3022		97.7612		0	k__Bacteria;p__Firmicutes;c__Clostridia;o__Clostridiales;f__Lachnospiraceae;g__Lachnospira;s__Unclassified	0	0	0	0	0	0	0	0	0	0	0	0	0	0	0	0	0	0	3
OTU_1858		97.5124		0	k__Bacteria;p__Firmicutes;c__Clostridia;o__Clostridiales;f__Lachnospiraceae;g__Lachnospira;s__Unclassified	0	0	0	0	0	0	0	0	0	0	0	0	0	0	0	0	0	11	4
OTU_2844		97.2772		0	k__Bacteria;p__Firmicutes;c__Clostridia;o__Clostridiales;f__Lachnospiraceae;g__Lachnospira;s__Unclassified	0	0	0	0	0	0	0	0	0	0	0	13	148	0	23	9	2	0	0
OTU_1559		97.0149		0	k__Bacteria;p__Firmicutes;c__Clostridia;o__Clostridiales;f__Lachnospiraceae;g__Lachnospiraceae_NK4A136_group;s__Unclassified	0	0	0	42	0	0	0	0	0	0	0	0	0	0	0	0	0	0	0
OTU_1709		100		0	k__Bacteria;p__Firmicutes;c__Clostridia;o__Clostridiales;f__Lachnospiraceae;g__Lactonifactor;s__Lactonifactor_longoviformis	0	0	5	0	0	0	0	0	0	0	0	6	2	0	0	0	20	0	0
OTU_296		97.2637		0	k__Bacteria;p__Firmicutes;c__Clostridia;o__Clostridiales;f__Lachnospiraceae;g__Lactonifactor;s__Unclassified	0	0	2	0	0	0	0	0	0	0	0	0	0	0	0	0	0	0	0
OTU_3551		97.0149		0	k__Bacteria;p__Firmicutes;c__Clostridia;o__Clostridiales;f__Lachnospiraceae;g__Marvinbryantia;s__Unclassified	0	0	0	0	0	0	0	0	0	0	0	0	0	92	4	29	0	0	0
OTU_100		97.2637		0	k__Bacteria;p__Firmicutes;c__Clostridia;o__Clostridiales;f__Lachnospiraceae;g__Mobilitalea;s__Unclassified	0	0	0	0	0	0	0	0	0	0	0	0	25	0	0	0	0	0	0
OTU_2312		98.5075		0	k__Bacteria;p__Firmicutes;c__Clostridia;o__Clostridiales;f__Lachnospiraceae;g__Murimonas;s__Murimonas_intestini	0	0	0	0	0	0	0	0	0	0	0	0	63	0	77	0	0	0	0
OTU_1269		97.7612		0	k__Bacteria;p__Firmicutes;c__Clostridia;o__Clostridiales;f__Lachnospiraceae;g__Murimonas;s__Unclassified	0	0	0	0	0	0	0	0	0	0	0	2	0	37	0	0	0	69	55
OTU_1779		97.5309		0	k__Bacteria;p__Firmicutes;c__Clostridia;o__Clostridiales;f__Lachnospiraceae;g__Murimonas;s__Unclassified	0	0	732	2	0	0	0	0	0	0	0	807	92	282	117	68	66	106	134
OTU_2009		97.2637		0	k__Bacteria;p__Firmicutes;c__Clostridia;o__Clostridiales;f__Lachnospiraceae;g__Murimonas;s__Unclassified	0	0	0	0	0	0	0	0	0	0	0	0	0	0	0	0	0	3	0
OTU_3860		100		0	k__Bacteria;p__Firmicutes;c__Clostridia;o__Clostridiales;f__Lachnospiraceae;g__Oribacterium;s__Oribacterium_asaccharolyticum_ACB7	0	0	0	0	0	0	0	0	0	0	0	2	8	0	0	0	2	0	0
OTU_3203		100		0	k__Bacteria;p__Firmicutes;c__Clostridia;o__Clostridiales;f__Lachnospiraceae;g__Oribacterium;s__Oribacterium_sinus	0	0	0	0	0	0	0	0	0	0	0	0	0	0	0	3	0	2	0
OTU_470		100		0	k__Bacteria;p__Firmicutes;c__Clostridia;o__Clostridiales;f__Lachnospiraceae;g__Robinsoniella;s__Robinsoniella_peoriensis	0	0	0	0	0	0	71	0	0	0	0	0	0	0	0	0	0	0	0
OTU_3194		100		0	k__Bacteria;p__Firmicutes;c__Clostridia;o__Clostridiales;f__Lachnospiraceae;g__Roseburia;s__Eubacterium_ramulus	0	0	0	0	0	0	0	0	0	0	3	207	372	0	30	135	0	0	170
OTU_3781		100		0	k__Bacteria;p__Firmicutes;c__Clostridia;o__Clostridiales;f__Lachnospiraceae;g__Roseburia;s__Roseburia_faecis	0	0	0	0	0	0	0	0	0	0	0	8	2	3	8	42	0	2761	2397
OTU_3794		100		0	k__Bacteria;p__Firmicutes;c__Clostridia;o__Clostridiales;f__Lachnospiraceae;g__Roseburia;s__Roseburia_hominis_A2-183	0	0	0	2	0	0	0	0	0	0	0	120	143	10	0	0	0	0	0
OTU_1467		100		0	k__Bacteria;p__Firmicutes;c__Clostridia;o__Clostridiales;f__Lachnospiraceae;g__Roseburia;s__Roseburia_intestinalis	0	0	0	0	0	0	0	0	0	0	4	0	0	0	3	27	671	0	0
OTU_1379		100		0	k__Bacteria;p__Firmicutes;c__Clostridia;o__Clostridiales;f__Lachnospiraceae;g__Roseburia;s__Roseburia_inulinivorans	0	0	0	320	0	0	0	0	0	0	0	77	39	64	163	482	32	194	83
OTU_769		97.7778		0	k__Bacteria;p__Firmicutes;c__Clostridia;o__Clostridiales;f__Lachnospiraceae;g__Roseburia;s__Unclassified	0	0	0	4	0	0	0	0	0	0	0	185	81	23	0	196	22	35	45
OTU_3862		97.7723		0	k__Bacteria;p__Firmicutes;c__Clostridia;o__Clostridiales;f__Lachnospiraceae;g__Roseburia;s__Unclassified	0	0	0	14	0	0	0	0	0	0	0	0	0	3	4	5	7	34	0
OTU_3468		97.2772		0	k__Bacteria;p__Firmicutes;c__Clostridia;o__Clostridiales;f__Lachnospiraceae;g__Roseburia;s__Unclassified	0	0	0	0	0	0	0	0	0	0	0	0	0	0	0	8	3	3	0
OTU_457		97.2772		0	k__Bacteria;p__Firmicutes;c__Clostridia;o__Clostridiales;f__Lachnospiraceae;g__Roseburia;s__Unclassified	0	0	0	0	0	0	0	0	0	0	0	0	2	0	0	12	0	120	0
OTU_3906		100		0	k__Bacteria;p__Firmicutes;c__Clostridia;o__Clostridiales;f__Lachnospiraceae;g__Ruminococcus_gauvreauii_group;s__Ruminococcus_gauvreauii	0	0	44	0	0	0	0	0	0	0	0	0	0	0	0	0	0	0	0
OTU_1447		100		0	k__Bacteria;p__Firmicutes;c__Clostridia;o__Clostridiales;f__Lachnospiraceae;g__Ruminococcus_gnavus_group;s__Ruminococcus_gnavus	0	0	187	47	35	0	281	11	0	0	56	22	5	0	0	0	865	0	396
OTU_2628		100		0	k__Bacteria;p__Firmicutes;c__Clostridia;o__Clostridiales;f__Lachnospiraceae;g__Ruminococcus_torques_group;s__Bariatricus_massiliensis	0	0	0	0	0	0	0	0	0	3	0	0	0	0	0	0	0	0	0
OTU_1869		100		0	k__Bacteria;p__Firmicutes;c__Clostridia;o__Clostridiales;f__Lachnospiraceae;g__Ruminococcus_torques_group;s__Ruminococcus_lactaris	0	0	0	4	0	0	0	0	0	0	0	0	0	0	0	0	0	0	152
OTU_2137		98.7562		0	k__Bacteria;p__Firmicutes;c__Clostridia;o__Clostridiales;f__Lachnospiraceae;g__Ruminococcus_torques_group;s__Ruminococcus_lactaris_CC59_002D	0	0	12262	0	0	0	0	0	0	0	0	0	15	0	2	12	0	0	0
OTU_4037		100		0	k__Bacteria;p__Firmicutes;c__Clostridia;o__Clostridiales;f__Lachnospiraceae;g__Ruminococcus_torques_group;s__Ruminococcus_torques	0	0	0	0	0	0	0	0	0	0	0	614	965	1310	1027	2124	0	0	3866
OTU_622		100		0	k__Bacteria;p__Firmicutes;c__Clostridia;o__Clostridiales;f__Lachnospiraceae;g__Ruminococcus_torques_group;s__Ruminococcus_torques_ATCC_27756	0	0	200	863	0	0	0	0	8	0	0	4	8	0	2	0	100	55	465
OTU_2379		100		0	k__Bacteria;p__Firmicutes;c__Clostridia;o__Clostridiales;f__Lachnospiraceae;g__Ruminococcus_torques_group;s__Ruminococcus_torques_L2-14	0	0	0	0	0	0	0	0	0	0	0	33	0	0	0	0	0	1258	0
OTU_790		97.7612		0	k__Bacteria;p__Firmicutes;c__Clostridia;o__Clostridiales;f__Lachnospiraceae;g__Ruminococcus_torques_group;s__Unclassified	0	0	0	0	0	0	0	0	0	0	0	1832	66	165	29	80	453	7	112
OTU_1990		97.5124		0	k__Bacteria;p__Firmicutes;c__Clostridia;o__Clostridiales;f__Lachnospiraceae;g__Ruminococcus_torques_group;s__Unclassified	0	0	0	0	0	0	0	0	0	0	0	0	0	0	0	0	0	5	8
OTU_631		97.2772		0	k__Bacteria;p__Firmicutes;c__Clostridia;o__Clostridiales;f__Lachnospiraceae;g__Ruminococcus_torques_group;s__Unclassified	0	0	56	0	0	0	5	0	0	0	0	5	2	31	2	4	7	13	9
OTU_948		100		0	k__Bacteria;p__Firmicutes;c__Clostridia;o__Clostridiales;f__Lachnospiraceae;g__Sellimonas;s__Drancourtella_massiliensis	0	0	2	0	21	0	0	4	0	0	0	0	0	0	0	0	0	0	0
OTU_3762		100		0	k__Bacteria;p__Firmicutes;c__Clostridia;o__Clostridiales;f__Lachnospiraceae;g__Sellimonas;s__Lachnoclostridium_phocaeense	0	0	0	2	0	0	0	0	0	0	0	0	0	0	0	0	0	0	0
OTU_2726		100		0	k__Bacteria;p__Firmicutes;c__Clostridia;o__Clostridiales;f__Lachnospiraceae;g__Sellimonas;s__Sellimonas_intestinalis	0	0	0	0	0	0	0	0	0	0	0	0	0	0	0	0	10	0	0
OTU_3003		97.5124		0	k__Bacteria;p__Firmicutes;c__Clostridia;o__Clostridiales;f__Lachnospiraceae;g__Sellimonas;s__Unclassified	0	0	0	0	3	0	0	0	0	0	0	0	0	0	0	0	0	0	0
OTU_306		97.5124		0	k__Bacteria;p__Firmicutes;c__Clostridia;o__Clostridiales;f__Lachnospiraceae;g__Sellimonas;s__Unclassified	0	0	7	0	0	0	0	0	0	0	0	0	0	0	0	0	0	0	0
OTU_3449		100		0	k__Bacteria;p__Firmicutes;c__Clostridia;o__Clostridiales;f__Lachnospiraceae;g__Shuttleworthia;s__Shuttleworthia_satelles_DSM_14600	0	0	0	0	0	0	0	0	0	0	0	0	0	3	2	0	0	0	0
OTU_711		98.5075		0	k__Bacteria;p__Firmicutes;c__Clostridia;o__Clostridiales;f__Lachnospiraceae;g__Stomatobaculum;s__Stomatobaculum_longum	0	0	0	0	0	0	0	0	0	0	0	0	0	0	0	0	2	0	0
OTU_490		99.7531		0	k__Bacteria;p__Firmicutes;c__Clostridia;o__Clostridiales;f__Lachnospiraceae;g__Tyzzerella;s__[Clostridium]_lactatifermentans	0	0	6	0	0	0	0	0	0	0	0	0	0	0	0	0	90	0	0
OTU_294		96.7742		0	k__Bacteria;p__Firmicutes;c__Clostridia;o__Clostridiales;f__Lachnospiraceae;g__Unclassified;s__Unclassified	0	0	0	0	0	0	0	0	0	0	0	2	0	0	4	0	20	0	12
OTU_454		96.7742		0	k__Bacteria;p__Firmicutes;c__Clostridia;o__Clostridiales;f__Lachnospiraceae;g__Unclassified;s__Unclassified	0	0	0	0	0	0	0	0	0	0	0	60	4	13	181	0	19	12	3
OTU_3650		96.7662		0	k__Bacteria;p__Firmicutes;c__Clostridia;o__Clostridiales;f__Lachnospiraceae;g__Unclassified;s__Unclassified	0	0	0	0	0	0	0	0	0	0	0	160	75	7	25	7	18	0	0
OTU_435		96.7662		0	k__Bacteria;p__Firmicutes;c__Clostridia;o__Clostridiales;f__Lachnospiraceae;g__Unclassified;s__Unclassified	0	0	0	0	0	0	0	0	0	0	0	0	0	0	0	0	0	6	0
OTU_8		96.7662		0	k__Bacteria;p__Firmicutes;c__Clostridia;o__Clostridiales;f__Lachnospiraceae;g__Unclassified;s__Unclassified	0	0	0	0	0	0	0	0	0	0	0	0	2	13	38	0	224	0	0
OTU_2128		96.5432		0	k__Bacteria;p__Firmicutes;c__Clostridia;o__Clostridiales;f__Lachnospiraceae;g__Unclassified;s__Unclassified	0	0	5	0	0	0	0	0	0	0	0	0	0	0	0	0	0	0	0
OTU_3843		96.5261		0	k__Bacteria;p__Firmicutes;c__Clostridia;o__Clostridiales;f__Lachnospiraceae;g__Unclassified;s__Unclassified	0	0	52	0	0	0	0	0	0	0	0	4	14	12	9	18	19	34	76
OTU_108		96.5174		0	k__Bacteria;p__Firmicutes;c__Clostridia;o__Clostridiales;f__Lachnospiraceae;g__Unclassified;s__Unclassified	0	0	0	0	0	0	0	0	0	0	0	0	0	0	0	0	0	0	3
OTU_1119		96.5174		0	k__Bacteria;p__Firmicutes;c__Clostridia;o__Clostridiales;f__Lachnospiraceae;g__Unclassified;s__Unclassified	0	0	0	0	0	0	4	0	0	0	0	0	0	0	0	0	0	0	0
OTU_1317		96.5174		0	k__Bacteria;p__Firmicutes;c__Clostridia;o__Clostridiales;f__Lachnospiraceae;g__Unclassified;s__Unclassified	0	0	0	0	0	0	0	0	0	0	0	12	0	0	0	0	0	0	0
OTU_3477		96.5174		0	k__Bacteria;p__Firmicutes;c__Clostridia;o__Clostridiales;f__Lachnospiraceae;g__Unclassified;s__Unclassified	0	0	0	0	0	0	0	0	0	0	0	0	19	0	0	0	15	0	0
OTU_4017		96.5174		0	k__Bacteria;p__Firmicutes;c__Clostridia;o__Clostridiales;f__Lachnospiraceae;g__Unclassified;s__Unclassified	0	0	0	0	0	0	0	0	0	0	0	0	1815	1110	61	338	523	0	0
OTU_2916		96.3145		0	k__Bacteria;p__Firmicutes;c__Clostridia;o__Clostridiales;f__Lachnospiraceae;g__Unclassified;s__Unclassified	0	0	0	0	0	0	12	0	0	0	0	0	0	0	0	0	0	0	0
OTU_1596		96.0591		0	k__Bacteria;p__Firmicutes;c__Clostridia;o__Clostridiales;f__Lachnospiraceae;g__Unclassified;s__Unclassified	0	0	0	0	0	0	0	0	0	0	0	0	2	0	0	0	0	0	0
OTU_2796		96.0494		0	k__Bacteria;p__Firmicutes;c__Clostridia;o__Clostridiales;f__Lachnospiraceae;g__Unclassified;s__Unclassified	0	0	0	0	0	0	0	0	0	0	0	0	0	0	0	0	4	0	0
OTU_4050		96.0199		0	k__Bacteria;p__Firmicutes;c__Clostridia;o__Clostridiales;f__Lachnospiraceae;g__Unclassified;s__Unclassified	0	0	0	0	0	0	0	0	0	0	0	0	0	0	0	0	0	0	11
OTU_1770		95.8128		0	k__Bacteria;p__Firmicutes;c__Clostridia;o__Clostridiales;f__Lachnospiraceae;g__Unclassified;s__Unclassified	0	0	0	0	0	0	0	0	0	0	0	0	0	0	0	0	36	0	0
OTU_1519		95.8025		0	k__Bacteria;p__Firmicutes;c__Clostridia;o__Clostridiales;f__Lachnospiraceae;g__Unclassified;s__Unclassified	0	0	0	0	0	0	0	0	0	0	0	0	0	0	0	0	0	0	17
OTU_3746		95.8025		0	k__Bacteria;p__Firmicutes;c__Clostridia;o__Clostridiales;f__Lachnospiraceae;g__Unclassified;s__Unclassified	0	0	0	0	0	0	0	0	0	0	0	0	8	0	0	5	0	16	0
OTU_3016		95.5446		0	k__Bacteria;p__Firmicutes;c__Clostridia;o__Clostridiales;f__Lachnospiraceae;g__Unclassified;s__Unclassified	0	0	0	3	0	0	0	0	0	0	0	0	0	0	0	0	0	0	0
OTU_392		95.5446		0	k__Bacteria;p__Firmicutes;c__Clostridia;o__Clostridiales;f__Lachnospiraceae;g__Unclassified;s__Unclassified	0	0	0	0	0	0	0	0	0	0	0	0	10	8	0	0	0	0	0
OTU_3739		95.297		0	k__Bacteria;p__Firmicutes;c__Clostridia;o__Clostridiales;f__Lachnospiraceae;g__Unclassified;s__Unclassified	0	0	0	0	0	0	0	0	0	0	0	0	0	0	0	2	0	0	0
OTU_2148		95.2736		0	k__Bacteria;p__Firmicutes;c__Clostridia;o__Clostridiales;f__Lachnospiraceae;g__Unclassified;s__Unclassified	0	0	0	0	0	0	0	0	0	0	0	0	0	0	0	0	2	0	0
OTU_2149		99.75		1	k__Bacteria;p__Firmicutes;c__Clostridia;o__Clostridiales;f__Osciliospiraceae;g__Oscillibacter;s__Oscilibacter_timonense_Oscilibacter_timonense_IHU_AA00769_160613-2s-Sokhna21-P3261P_cp0	0	0	0	144	0	0	0	0	0	0	0	0	0	0	0	0	0	2301	11123
OTU_1368		98.61		1	k__Bacteria;p__Firmicutes;c__Clostridia;o__Clostridiales;f__Oscillospiraceae;g__Marseillobacter;s__Marseillobacter_massiliensis_Marseillobacter_massiliensis_IHU_AA00515_160404-Sok1-Sokhna10_cp2	0	0	0	0	0	0	0	0	0	0	0	0	0	0	0	2	0	0	0
OTU_773		99.75		1	k__Bacteria;p__Firmicutes;c__Clostridia;o__Clostridiales;f__Oscillospiraceae;g__Oscillibacter;s__Oscilibacter_timonense_Oscilibacter_timonense_IHU_AA00769_160613-2s-Sokhna21-P3261P_cp0	0	0	0	0	0	0	0	0	0	0	0	405	3530	4096	19	1263	912	0	0
OTU_3771		100		1	k__Bacteria;p__Firmicutes;c__Clostridia;o__Clostridiales;f__Oscillospiraceae;g__Oscillibacter;s__Oscillibacter_massiliensis_Oscillibacter_massiliensis_IHU_AA00452_160328-BD10-Sory13_cp1	0	0	0	0	0	0	0	0	0	0	0	9	57	0	0	0	396	0	0
OTU_c		100		0	k__Bacteria;p__Firmicutes;c__Clostridia;o__Clostridiales;f__Oscillospiraceae;g__Oscillibacter;s__Oscillibacter_timonensis	0	0	0	0	0	0	0	0	0	0	0	0	0	0	0	0	0	0	0
OTU_2101		100		0	k__Bacteria;p__Firmicutes;c__Clostridia;o__Clostridiales;f__Peptostreptococcaceae;g__Clostridioides;s__Clostridioides_difficile	0	0	364	142	320	0	13	141	815	9	29	0	0	0	0	0	0	0	0
OTU_1911		97.5062		0	k__Bacteria;p__Firmicutes;c__Clostridia;o__Clostridiales;f__Peptostreptococcaceae;g__Clostridioides;s__Unclassified	0	0	9	7	10	0	13	2	45	0	0	0	0	0	0	0	0	0	7
OTU_2479		99.505		0	k__Bacteria;p__Firmicutes;c__Clostridia;o__Clostridiales;f__Peptostreptococcaceae;g__Filifactor;s__Filifactor_alocis_ATCC_35896	0	0	0	0	0	0	0	0	0	0	0	2	0	0	0	0	0	0	0
OTU_1349		100		0	k__Bacteria;p__Firmicutes;c__Clostridia;o__Clostridiales;f__Peptostreptococcaceae;g__Intestinibacter;s__Intestinibacter_bartlettii_DSM_16795	0	0	0	0	0	0	24	0	0	0	0	940	571	207	605	66	423	144	1030
OTU_1741		99.2519		0	k__Bacteria;p__Firmicutes;c__Clostridia;o__Clostridiales;f__Peptostreptococcaceae;g__Intestinibacter;s__Romboutsia_sedimentorum	0	0	0	0	0	0	0	0	0	0	0	13431	1111	2935	19335	9793	8261	0	0
OTU_2398		97.5062		0	k__Bacteria;p__Firmicutes;c__Clostridia;o__Clostridiales;f__Peptostreptococcaceae;g__Intestinibacter;s__Unclassified	0	0	0	0	0	0	33	0	0	0	0	6	4	0	0	0	11	2	15
OTU_2347		100		0	k__Bacteria;p__Firmicutes;c__Clostridia;o__Clostridiales;f__Peptostreptococcaceae;g__Paeniclostridium;s__Paeniclostridium_sordellii	0	0	0	0	0	0	75	0	0	0	0	0	0	0	0	0	0	0	0
OTU_3445		97.2569		0	k__Bacteria;p__Firmicutes;c__Clostridia;o__Clostridiales;f__Peptostreptococcaceae;g__Paraclostridium;s__Unclassified	0	0	0	0	0	0	0	0	0	0	0	23	0	0	17	0	2	0	0
OTU_c		100		0	k__Bacteria;p__Firmicutes;c__Clostridia;o__Clostridiales;f__Peptostreptococcaceae;g__Peptostreptococcus;s__Peptostreptococcus_anaerobius	0	0	0	0	0	0	0	0	0	0	0	0	0	0	0	0	0	0	0
OTU_1108		100		0	k__Bacteria;p__Firmicutes;c__Clostridia;o__Clostridiales;f__Peptostreptococcaceae;g__Peptostreptococcus;s__Peptostreptococcus_stomatis_DSM_17678	0	0	11	39	0	0	0	0	0	0	4	0	0	0	0	4	2	0	0
OTU_3567		97.2569		0	k__Bacteria;p__Firmicutes;c__Clostridia;o__Clostridiales;f__Peptostreptococcaceae;g__Peptostreptococcus;s__Unclassified	0	0	0	5	0	0	0	0	0	0	0	0	0	0	0	0	0	0	0
OTU_c		100		0	k__Bacteria;p__Firmicutes;c__Clostridia;o__Clostridiales;f__Peptostreptococcaceae;g__Romboutsia;s__Romboutsia_lituseburensis	0	0	0	0	0	0	0	0	0	0	0	0	0	0	0	0	0	0	0
OTU_269	OTU_702	100	99.7506	0	k__Bacteria;p__Firmicutes;c__Clostridia;o__Clostridiales;f__Peptostreptococcaceae;g__Romboutsia;s__Romboutsia_timonensis	55	82	0	290	0	0	506	250	6	0	0	0	0	0	0	0	0	1409	1424
OTU_2612		99.65		1	k__Bacteria;p__Firmicutes;c__Clostridia;o__Clostridiales;f__Peptostreptococcaceae;g__Romboutsia;s__Romboutsia_timonensis_IHU_AA00686_160523_Verif_Romboutsia_P326P_cp0	0	0	0	0	0	0	0	0	0	0	0	2	0	0	0	0	0	0	0
OTU_596		98.57		1	k__Bacteria;p__Firmicutes;c__Clostridia;o__Clostridiales;f__Peptostreptococcaceae;g__Romboutsia;s__Romboutsia_timonensis_IHU_AA00686_160523_Verif_Romboutsia_P326P_cp0	0	0	0	0	0	0	0	0	0	0	0	0	0	0	4	0	0	0	0
OTU_1882		98.28		1	k__Bacteria;p__Firmicutes;c__Clostridia;o__Clostridiales;f__Peptostreptococcaceae;g__Romboutsia;s__Romboutsia_timonensis_IHU_AA00686_160523_Verif_Romboutsia_P326P_cp0	0	0	0	0	0	0	0	0	0	0	0	12	0	0	0	8	0	0	0
OTU_4063		97.5124		0	k__Bacteria;p__Firmicutes;c__Clostridia;o__Clostridiales;f__Peptostreptococcaceae;g__Romboutsia;s__Unclassified	0	0	0	5	0	0	238	9	0	0	0	0	0	0	0	0	0	84	40
OTU_3157		97.2705		0	k__Bacteria;p__Firmicutes;c__Clostridia;o__Clostridiales;f__Peptostreptococcaceae;g__Romboutsia;s__Unclassified	0	0	0	0	0	0	8	0	0	0	0	0	0	0	0	0	0	0	0
OTU_2540		99.6139		0	k__Bacteria;p__Firmicutes;c__Clostridia;o__Clostridiales;f__Peptostreptococcaceae;g__Terrisporobacter;s__swine_fecal_bacterium_RF2B-Cel1	0	0	0	0	0	0	0	0	0	0	0	2	0	0	30	0	0	0	0
OTU_2587		98.5037		0	k__Bacteria;p__Firmicutes;c__Clostridia;o__Clostridiales;f__Peptostreptococcaceae;g__Terrisporobacter;s__Terrisporobacter_glycolicus	0	0	0	0	0	0	0	0	0	0	0	37	19	11	0	0	0	0	0
OTU_2994		99.7506		0	k__Bacteria;p__Firmicutes;c__Clostridia;o__Clostridiales;f__Peptostreptococcaceae;g__Terrisporobacter;s__Terrisporobacter_mayombei	0	0	2	0	10	0	3357	0	0	0	0	0	0	0	0	0	0	0	0
OTU_165		97.5062		0	k__Bacteria;p__Firmicutes;c__Clostridia;o__Clostridiales;f__Peptostreptococcaceae;g__Terrisporobacter;s__Unclassified	0	0	0	0	0	0	54	3	0	0	0	59	44	0	121	25	3	0	3
OTU_3212		96.7581		0	k__Bacteria;p__Firmicutes;c__Clostridia;o__Clostridiales;f__Peptostreptococcaceae;g__Unclassified;s__Unclassified	0	0	0	0	0	0	0	0	0	0	0	16	0	0	2	0	0	6	0
OTU_2810		96.2594		0	k__Bacteria;p__Firmicutes;c__Clostridia;o__Clostridiales;f__Peptostreptococcaceae;g__Unclassified;s__Unclassified	0	0	0	0	0	0	0	0	0	0	0	9	0	0	6	0	2	0	0
OTU_4012		96.0298		0	k__Bacteria;p__Firmicutes;c__Clostridia;o__Clostridiales;f__Peptostreptococcaceae;g__Unclassified;s__Unclassified	0	0	0	0	0	0	0	0	0	0	0	0	0	0	0	0	0	0	5
OTU_384		95.7606		0	k__Bacteria;p__Firmicutes;c__Clostridia;o__Clostridiales;f__Peptostreptococcaceae;g__Unclassified;s__Unclassified	0	0	0	0	0	0	0	0	0	0	0	198	0	79	191	166	116	0	0
OTU_70		95.0495		0	k__Bacteria;p__Firmicutes;c__Clostridia;o__Clostridiales;f__Peptostreptococcaceae;g__Unclassified;s__Unclassified	0	0	0	0	0	0	0	0	0	0	0	0	0	0	2	0	0	0	0
OTU_4033		100		0	k__Bacteria;p__Firmicutes;c__Clostridia;o__Clostridiales;f__Ruminococcaceae;g__[Eubacterium]_coprostanoligenes_group;s__Eubacterium_coprostanoligenes	0	0	0	0	0	0	0	0	0	0	0	0	103	0	0	0	0	0	0
OTU_111		97.7667		0	k__Bacteria;p__Firmicutes;c__Clostridia;o__Clostridiales;f__Ruminococcaceae;g__[Eubacterium]_coprostanoligenes_group;s__Unclassified	0	0	0	0	0	0	0	0	0	11	0	0	594	204	17	1685	0	89	1293
OTU_1023		99.25		1	k__Bacteria;p__Firmicutes;c__Clostridia;o__Clostridiales;f__Ruminococcaceae;g__Anaeromassilibacillus;s__Anaeromassilibacillus_timonensis_Anaeromassilibacillus_timonensis_IHU_AA00878_160905-Sok-Sokhna35-P3371P_cp0	0	0	0	4	0	0	0	0	0	0	0	0	0	0	0	0	0	0	0
OTU_270		100		0	k__Bacteria;p__Firmicutes;c__Clostridia;o__Clostridiales;f__Ruminococcaceae;g__Anaerotruncus;s__Anaerotruncus_colihominis	0	0	0	0	0	0	0	0	0	0	0	0	0	0	0	2	5	0	0
OTU_2983		100		0	k__Bacteria;p__Firmicutes;c__Clostridia;o__Clostridiales;f__Ruminococcaceae;g__Anaerotruncus;s__Anaerotruncus_colihominis_DSM_17241	0	0	0	0	0	0	0	0	0	0	0	0	17	0	0	0	2	2	0
OTU_3984		100		1	k__Bacteria;p__Firmicutes;c__Clostridia;o__Clostridiales;f__Ruminococcaceae;g__Anaerotruncus;s__Anaerotruncus_massiliensis_Anaerotruncus_massiliensis_IHU_AA00711_160530-BD3-Sory7-P3205P_cp0	0	0	0	329	0	0	0	0	0	0	0	0	4	0	0	0	29	7	18
OTU_3160		100		0	k__Bacteria;p__Firmicutes;c__Clostridia;o__Clostridiales;f__Ruminococcaceae;g__Anaerotruncus;s__Anaerotruncus_rubiinfantis	0	0	0	6	0	0	0	0	0	0	0	0	0	0	0	0	0	3	0
OTU_492		100		0	k__Bacteria;p__Firmicutes;c__Clostridia;o__Clostridiales;f__Ruminococcaceae;g__Candidatus_Soleaferrea;s__Bittarella_massiliensis	0	0	0	2	0	0	0	0	0	0	0	0	0	0	0	0	0	3	11
OTU_2102		97.5186		0	k__Bacteria;p__Firmicutes;c__Clostridia;o__Clostridiales;f__Ruminococcaceae;g__Candidatus_Soleaferrea;s__Unclassified	0	0	0	0	0	0	0	0	0	0	0	0	0	0	0	0	36	0	0
OTU_c		100		0	k__bacteria;p__Firmicutes;c__Clostridia;o__Clostridiales;f__Ruminococcaceae;g__Drancourtella;s__Drancourtella_massiliensis	0	0	0	0	0	0	0	0	0	0	0	0	0	0	0	0	0	0	0
OTU_1442		100		0	k__Bacteria;p__Firmicutes;c__Clostridia;o__Clostridiales;f__Ruminococcaceae;g__DTU089;s__Anaeromassilibacillus_senegalensis	0	0	0	2	0	0	3	0	9	0	0	0	0	0	0	0	0	4	32
OTU_501		97.7723		0	k__Bacteria;p__Firmicutes;c__Clostridia;o__Clostridiales;f__Ruminococcaceae;g__Faecalibacterium;s__Unclassified	0	0	596	26	11	0	0	0	0	0	0	668	148	621	230	817	482	311	258
	OTU_1451		98.7562	0	k__Bacteria;p__Firmicutes;c__Clostridia;o__Clostridiales;f__Ruminococcaceae;g__Flavonifractor;s__Colidextribacter_massiliensis	0	15	0	0	0	0	0	0	0	0	0	0	0	0	0	0	0	0	0
OTU_97		100		0	k__Bacteria;p__Firmicutes;c__Clostridia;o__Clostridiales;f__Ruminococcaceae;g__Flavonifractor;s__Flavonifractor_plautii	0	0	38	437	0	0	429	9	28	2	0	18	47	0	0	10	265	17	0
OTU_2910		100		0	k__Bacteria;p__Firmicutes;c__Clostridia;o__Clostridiales;f__Ruminococcaceae;g__Flavonifractor;s__Pseudoflavonifractor_capillosus	0	0	13	0	0	0	0	0	0	0	0	0	0	0	0	0	0	9	65
OTU_3755		97.7778		0	k__Bacteria;p__Firmicutes;c__Clostridia;o__Clostridiales;f__Ruminococcaceae;g__Flavonifractor;s__Unclassified	0	0	15	22	0	0	0	0	0	0	0	0	9	0	0	17	0	21	0
OTU_1413		97.5309		0	k__Bacteria;p__Firmicutes;c__Clostridia;o__Clostridiales;f__Ruminococcaceae;g__Flavonifractor;s__Unclassified	0	0	660	90	0	0	7	0	0	6	0	4	14	67	0	0	44	27	247
OTU_2738		97.284		0	k__Bacteria;p__Firmicutes;c__Clostridia;o__Clostridiales;f__Ruminococcaceae;g__Flavonifractor;s__Unclassified	0	0	3	11	0	0	0	0	0	0	0	0	0	0	0	0	0	0	3
OTU_2211		97.2637		0	k__Bacteria;p__Firmicutes;c__Clostridia;o__Clostridiales;f__Ruminococcaceae;g__Fournierella;s__Unclassified	0	0	0	0	0	0	0	0	0	0	0	0	0	0	0	0	0	0	22
OTU_2735		100		0	k__Bacteria;p__Firmicutes;c__Clostridia;o__Clostridiales;f__Ruminococcaceae;g__GCA-900066225;s__Massilimaliae_massiliensis	0	0	31	0	0	0	0	0	0	0	0	0	0	0	0	0	0	3	4
OTU_4002		97.7723		0	k__Bacteria;p__Firmicutes;c__Clostridia;o__Clostridiales;f__Ruminococcaceae;g__Harryflintia;s__Unclassified	0	0	0	2	0	0	0	0	0	0	0	0	0	0	0	0	0	0	3
OTU_1547		100		0	k__Bacteria;p__Firmicutes;c__Clostridia;o__Clostridiales;f__Ruminococcaceae;g__Intestinimonas;s__Intestinimonas_butyriciproducens	0	0	0	13	0	0	0	0	0	0	0	0	0	0	0	0	0	0	0
OTU_4026		100		0	k__Bacteria;p__Firmicutes;c__Clostridia;o__Clostridiales;f__Ruminococcaceae;g__Intestinimonas;s__Intestinimonas_massiliensis	0	0	0	144	0	0	0	0	0	0	0	0	0	0	0	0	0	0	0
OTU_c		100		0	k__Bacteria;p__Firmicutes;c__Clostridia;o__Clostridiales;f__Ruminococcaceae;g__Intestinimonas;s__Intestinimonas_phoceensis	0	0	0	0	0	0	0	0	0	0	0	0	0	0	0	0	0	0	0
OTU_275		97.2906		0	k__Bacteria;p__Firmicutes;c__Clostridia;o__Clostridiales;f__Ruminococcaceae;g__Intestinimonas;s__Unclassified	0	0	0	2	0	0	0	0	0	0	0	0	0	0	0	0	0	0	0
OTU_c		100		0	k__Bacteria;p__Firmicutes;c__Clostridia;o__Clostridiales;f__Ruminococcaceae;g__Massilimaliae;s__Massilimaliae_timonensis	0	0	0	0	0	0	0	0	0	0	0	0	0	0	0	0	0	0	0
OTU_1129		98.75		1	k__Bacteria;p__Firmicutes;c__Clostridia;o__Clostridiales;f__Ruminococcaceae;g__Massiliomaliae;s__Massiliomaliae_massiliensis 98.75%_IHU_170130-Afouda32-P3790	0	0	0	0	0	0	0	0	0	0	0	5	16	3	2	2	4	0	0
OTU_3640		100		0	k__Bacteria;p__Firmicutes;c__Clostridia;o__Clostridiales;f__Ruminococcaceae;g__Negativibacillus;s__Negativibacillus_massiliensis	0	0	0	24	0	0	0	0	0	0	0	0	0	0	0	0	0	0	147
OTU_3281		97.7667		0	k__Bacteria;p__Firmicutes;c__Clostridia;o__Clostridiales;f__Ruminococcaceae;g__Negativibacillus;s__Unclassified	0	0	0	0	0	0	0	0	0	0	0	0	0	0	0	0	0	0	4
OTU_619		100		0	k__Bacteria;p__Firmicutes;c__Clostridia;o__Clostridiales;f__Ruminococcaceae;g__Oscillibacter;s__Oscilibacter_massiliensis	0	0	4	61	0	0	0	0	0	3	0	0	0	0	0	0	0	31	17
OTU_3704		97.7723		0	k__Bacteria;p__Firmicutes;c__Clostridia;o__Clostridiales;f__Ruminococcaceae;g__Oscillibacter;s__Unclassified	0	0	0	12	0	0	10	0	0	0	0	0	0	0	0	0	0	25	0
OTU_3770		97.2906		0	k__Bacteria;p__Firmicutes;c__Clostridia;o__Clostridiales;f__Ruminococcaceae;g__Oscillibacter;s__Unclassified	0	0	0	2	0	0	0	0	0	0	0	0	2	0	0	0	0	4	4
OTU_c		100		0	k__Bacteria;p__Firmicutes;c__Clostridia;o__Clostridiales;f__Ruminococcaceae;g__Phocea;s__Phocea_massiliensis	0	0	0	0	0	0	0	0	0	0	0	0	0	0	0	0	0	0	0
OTU_2378		99.7506		0	k__Bacteria;p__Firmicutes;c__Clostridia;o__Clostridiales;f__Ruminococcaceae;g__Pygmaiobacter;s__Pygmaiobacter_massiliensis	0	0	0	0	0	0	2	0	0	0	0	0	0	0	0	0	0	0	0
OTU_3430		100		0	k__Bacteria;p__Firmicutes;c__Clostridia;o__Clostridiales;f__Ruminococcaceae;g__Ruminiclostridium;s__[Clostridium]_methylpentosum	0	0	0	0	0	0	0	0	0	4	0	0	0	0	0	0	0	0	0
OTU_2426		99.5025		0	k__Bacteria;p__Firmicutes;c__Clostridia;o__Clostridiales;f__Ruminococcaceae;g__Ruminiclostridium;s__[Clostridium]_sporosphaeroides	0	0	0	0	0	0	7	0	0	0	0	0	0	0	0	0	0	0	0
OTU_1130		100		1	k__Bacteria;p__Firmicutes;c__Clostridia;o__Clostridiales;f__Ruminococcaceae;g__Ruminiclostridium;s__IHU_160421_leftcolon3_Mordav44_Ruminiclostridium_massiliense	0	0	0	0	0	0	0	0	0	0	0	6	0	5	0	0	0	0	0
OTU_745		100		0	k__Bacteria;p__Firmicutes;c__Clostridia;o__Clostridiales;f__Ruminococcaceae;g__Ruminiclostridium;s__Massilioclostridium_coli	0	0	12	3	0	0	0	0	0	0	0	0	0	0	0	0	0	0	0
OTU_2639		99.25		1	k__Bacteria;p__Firmicutes;c__Clostridia;o__Clostridiales;f__Ruminococcaceae;g__Ruminiclostridium;s__Neglecta_phocaeensis_Neglecta_phocaeensis_IHU_AA00897_161010-BD9-Sory1-P3449P_nc0	0	0	150	27	0	0	23	0	0	0	0	0	0	0	0	0	0	50	99
OTU_133		100		0	k__Bacteria;p__Firmicutes;c__Clostridia;o__Clostridiales;f__Ruminococcaceae;g__Ruminiclostridium_5;s__[Clostridium]_leptum	0	0	0	0	0	0	0	0	0	0	10	6	10	11	7	0	37	0	5
OTU_3985		100		0	k__Bacteria;p__Firmicutes;c__Clostridia;o__Clostridiales;f__Ruminococcaceae;g__Ruminiclostridium_5;s__Neglecta_timonensis	0	0	0	0	0	0	0	0	0	5	0	0	0	0	0	0	0	0	0
OTU_2647		97.7667		0	k__Bacteria;p__Firmicutes;c__Clostridia;o__Clostridiales;f__Ruminococcaceae;g__Ruminiclostridium_5;s__Unclassified	0	0	13	22	0	0	0	0	0	0	0	2	0	14	0	7	5	0	13
OTU_3773		100		0	k__Bacteria;p__Firmicutes;c__Clostridia;o__Clostridiales;f__Ruminococcaceae;g__Ruminiclostridium_6;s__[Eubacterium]_siraeum_DSM_15702	0	0	0	0	0	0	0	0	0	0	0	234	0	746	2	2	47	73	17
OTU_4091		97.5124		0	k__Bacteria;p__Firmicutes;c__Clostridia;o__Clostridiales;f__Ruminococcaceae;g__Ruminiclostridium_6;s__Unclassified	0	0	0	0	0	0	0	0	0	0	0	9	0	7	0	0	2	4	0
OTU_4107		100		0	k__Bacteria;p__Firmicutes;c__Clostridia;o__Clostridiales;f__Ruminococcaceae;g__Ruminiclostridium_9;s__Colidextribacter_massiliensis	0	0	0	3	0	0	0	0	0	0	0	0	0	0	0	0	0	0	197
OTU_2543		97.7612		0	k__Bacteria;p__Firmicutes;c__Clostridia;o__Clostridiales;f__Ruminococcaceae;g__Ruminiclostridium_9;s__Unclassified	0	0	0	0	0	0	0	0	0	0	0	0	0	0	0	0	0	80	28
OTU_2389		99.7525		0	k__Bacteria;p__Firmicutes;c__Clostridia;o__Clostridiales;f__Ruminococcaceae;g__Ruminococcaceae_UCG-003;s__Marseillibacter_massiliensis	0	0	0	52	0	0	0	0	0	0	0	0	0	0	0	0	0	341	7
OTU_1890		97.7723		0	k__Bacteria;p__Firmicutes;c__Clostridia;o__Clostridiales;f__Ruminococcaceae;g__Ruminococcaceae_UCG-003;s__Unclassified	0	0	0	90	0	0	0	0	0	0	0	0	0	0	0	0	0	491	50
OTU_321		98.0149		0	k__Bacteria;p__Firmicutes;c__Clostridia;o__Clostridiales;f__Ruminococcaceae;g__Ruminococcaceae_UCG-008;s__butyrate-producing_bacterium_A2-207	0	0	0	0	0	0	0	0	0	0	0	0	0	0	0	0	0	391	0
OTU_1363		98.83		1	k__Bacteria;p__Firmicutes;c__Clostridia;o__Clostridiales;f__Ruminococcaceae;g__Ruminococcus;s__Ruminococcus bromii_z170417-V3V4-Vagin-SellesFraiches-Afouda45-4123_INCOMPLET	0	0	0	0	0	0	0	0	0	0	0	21	0	27	0	8	172	0	0
OTU_2962		100		1	k__Bacteria;p__Firmicutes;c__Clostridia;o__Clostridiales;f__Ruminococcaceae;g__Ruminococcus;s__Ruminococcus_merdae_IHU_z170417-V3V4-Vagin-SellesFraiches-Afouda45-4123_INCOMPLET	0	0	0	8	0	0	0	0	0	0	0	99	0	25	6	4	91	22	3091
OTU_c		100		0	k__Bacteria;p__Firmicutes;c__Clostridia;o__Clostridiales;f__Ruminococcaceae;g__Ruminococcus;s__Ruminococcus_phoceensis	0	0	0	0	0	0	0	0	0	0	0	0	0	0	0	0	0	0	0
OTU_2500		100		0	k__Bacteria;p__Firmicutes;c__Clostridia;o__Clostridiales;f__Ruminococcaceae;g__Ruminococcus_1;s__Ruminococcus_bicirculans	0	0	0	137	0	0	0	0	0	0	0	0	7	376	261	0	0	0	2134
OTU_1820		100		0	k__Bacteria;p__Firmicutes;c__Clostridia;o__Clostridiales;f__Ruminococcaceae;g__Ruminococcus_1;s__Ruminococcus_callidus_ATCC_27760	0	0	0	0	0	0	0	0	0	0	0	0	42	204	0	800	0	297	0
OTU_1688		100		0	k__Bacteria;p__Firmicutes;c__Clostridia;o__Clostridiales;f__Ruminococcaceae;g__Ruminococcus_1;s__Ruminococcus_champanellensis	0	0	0	0	0	0	0	0	0	0	0	0	0	0	0	0	0	0	136
OTU_3276		97.7667		0	k__Bacteria;p__Firmicutes;c__Clostridia;o__Clostridiales;f__Ruminococcaceae;g__Ruminococcus_1;s__Unclassified	0	0	0	3	0	0	0	0	0	0	0	0	0	22	14	0	0	0	124
OTU_3668		97.2637		0	k__Bacteria;p__Firmicutes;c__Clostridia;o__Clostridiales;f__Ruminococcaceae;g__Ruminococcus_1;s__Unclassified	0	0	0	0	0	0	0	0	0	0	0	0	0	0	0	28	0	4	0
OTU_524		100		0	k__Bacteria;p__Firmicutes;c__Clostridia;o__Clostridiales;f__Ruminococcaceae;g__Ruminococcus_2;s__Ruminococcus_bromii	0	0	0	0	0	0	0	0	0	0	0	3264	1045	2120	0	539	0	0	0
OTU_2171		100		0	k__Bacteria;p__Firmicutes;c__Clostridia;o__Clostridiales;f__Ruminococcaceae;g__Ruminococcus_2;s__Ruminococcus_bromii_L2-63	0	0	3	282	0	2	0	0	0	0	0	0	77	0	0	0	5900	1821	51
OTU_1355		97.7723		0	k__Bacteria;p__Firmicutes;c__Clostridia;o__Clostridiales;f__Ruminococcaceae;g__Ruminococcus_2;s__Unclassified	0	0	0	0	0	0	0	0	0	0	0	15	2	44	0	0	70	18	614
	OTU_154		97.5309	0	k__Bacteria;p__Firmicutes;c__Clostridia;o__Clostridiales;f__Ruminococcaceae;g__Ruminococcus_2;s__Unclassified	25	0	0	0	0	0	0	0	0	0	0	0	0	0	0	0	0	0	0
OTU_c		100		0	k__Bacteria;p__Firmicutes;c__Clostridia;o__Clostridiales;f__Ruminococcaceae;g__Ruthenibacterium;s__Ruthenibacterium_lactatiformans	0	0	0	0	0	0	0	0	0	0	0	0	0	0	0	0	0	0	0
OTU_531		97.037		0	k__Bacteria;p__Firmicutes;c__Clostridia;o__Clostridiales;f__Ruminococcaceae;g__Sporobacter;s__Unclassified	0	0	0	88	0	0	0	0	0	0	0	0	0	0	0	0	0	26	363
OTU_422	OTU_1155	100	99.7512	0	k__Bacteria;p__Firmicutes;c__Clostridia;o__Clostridiales;f__Ruminococcaceae;g__Subdoligranulum;s__Gemmiger_formicilis	11	0	1130	9	0	0	0	0	0	0	0	1157	1422	7928	1871	2359	0	2473	1958
OTU_247		97.7667		0	k__Bacteria;p__Firmicutes;c__Clostridia;o__Clostridiales;f__Ruminococcaceae;g__Subdoligranulum;s__Unclassified	0	0	94	0	0	0	0	0	0	0	0	0	7	7	0	0	0	104	58
OTU_246		100		0	k__Bacteria;p__Firmicutes;c__Clostridia;o__Clostridiales;f__Ruminococcaceae;g__UBA1819;s__Ruthenibacterium_lactatiformans	0	0	25	299	0	0	0	0	7	449	0	0	0	0	0	0	0	7	44
OTU_2390		97.2637		0	k__Bacteria;p__Firmicutes;c__Clostridia;o__Clostridiales;f__Ruminococcaceae;g__UBA1819;s__Unclassified	0	0	0	13	0	0	0	0	0	2	0	0	0	0	0	0	0	0	0
OTU_994		96.7822		0	k__Bacteria;p__Firmicutes;c__Clostridia;o__Clostridiales;f__Ruminococcaceae;g__Unclassified;s__Unclassified	0	0	3	5	0	0	0	0	0	0	0	0	0	0	0	0	0	2	0
OTU_4097		96.7581		0	k__Bacteria;p__Firmicutes;c__Clostridia;o__Clostridiales;f__Ruminococcaceae;g__Unclassified;s__Unclassified	0	0	4	0	0	0	0	0	0	0	0	0	0	0	0	0	0	0	0
OTU_3414		96.5432		0	k__Bacteria;p__Firmicutes;c__Clostridia;o__Clostridiales;f__Ruminococcaceae;g__Unclassified;s__Unclassified	0	0	725	0	0	0	0	0	0	0	0	0	0	0	0	0	0	8	742
OTU_3896		96.5347		0	k__Bacteria;p__Firmicutes;c__Clostridia;o__Clostridiales;f__Ruminococcaceae;g__Unclassified;s__Unclassified	0	0	0	0	0	0	0	0	0	0	0	35	37	438	62	89	0	0	0
OTU_2685		96.5261		0	k__Bacteria;p__Firmicutes;c__Clostridia;o__Clostridiales;f__Ruminococcaceae;g__Unclassified;s__Unclassified	0	0	0	0	0	0	0	0	0	3	0	0	0	0	0	0	0	0	0
OTU_2497		96.0396		0	k__Bacteria;p__Firmicutes;c__Clostridia;o__Clostridiales;f__Ruminococcaceae;g__Unclassified;s__Unclassified	0	0	0	3	0	0	0	0	0	0	0	0	0	0	0	0	0	3	0
OTU_579		96.0298		0	k__Bacteria;p__Firmicutes;c__Clostridia;o__Clostridiales;f__Ruminococcaceae;g__Unclassified;s__Unclassified	0	0	0	0	0	0	0	0	0	0	0	0	0	1382	210	0	0	240	5132
OTU_1789		96.0199		0	k__Bacteria;p__Firmicutes;c__Clostridia;o__Clostridiales;f__Ruminococcaceae;g__Unclassified;s__Unclassified	0	0	0	0	0	0	0	0	0	0	0	0	2	0	0	2	0	0	81
OTU_2420		95.5665		0	k__Bacteria;p__Firmicutes;c__Clostridia;o__Clostridiales;f__Ruminococcaceae;g__Unclassified;s__Unclassified	0	0	0	0	0	0	0	0	0	0	0	4	5	0	0	3	0	0	0
OTU_2950		95.5556		0	k__Bacteria;p__Firmicutes;c__Clostridia;o__Clostridiales;f__Ruminococcaceae;g__Unclassified;s__Unclassified	0	0	0	7	0	0	0	0	0	0	0	0	0	0	0	0	0	0	0
OTU_819		95.5335		0	k__Bacteria;p__Firmicutes;c__Clostridia;o__Clostridiales;f__Ruminococcaceae;g__Unclassified;s__Unclassified	0	0	0	0	0	0	0	0	0	0	0	0	9	0	0	11	0	0	0
OTU_906		95.2854		0	k__Bacteria;p__Firmicutes;c__Clostridia;o__Clostridiales;f__Ruminococcaceae;g__Unclassified;s__Unclassified	0	0	0	0	0	0	0	0	0	0	0	0	0	0	0	0	0	2	0
OTU_2978		95.0125		0	k__Bacteria;p__Firmicutes;c__Clostridia;o__Clostridiales;f__Ruminococcaceae;g__Unclassified;s__Unclassified	0	0	0	0	0	0	0	0	0	0	0	0	0	0	0	0	3	0	0
OTU_502		94.9875		0	k__Bacteria;p__Firmicutes;c__Clostridia;o__Clostridiales;f__Unclassified;g__Unclassified;s__Unclassified	0	0	493	9	10	0	0	0	0	0	0	1026	302	834	311	479	782	543	354
OTU_1412		94.9029		0	k__Bacteria;p__Firmicutes;c__Clostridia;o__Clostridiales;f__Unclassified;g__Unclassified;s__Unclassified	0	0	71	22	0	0	7	0	0	0	0	13	56	247	5	36	40	10	33
OTU_1985		94.8905		0	k__Bacteria;p__Firmicutes;c__Clostridia;o__Clostridiales;f__Unclassified;g__Unclassified;s__Unclassified	0	0	28	0	0	0	74	0	0	0	0	27	2	9	2	0	24	8	9
OTU_1570		94.878		0	k__Bacteria;p__Firmicutes;c__Clostridia;o__Clostridiales;f__Unclassified;g__Unclassified;s__Unclassified	0	0	26	0	0	0	0	0	0	0	0	0	0	0	0	0	2	4	11
OTU_3681		94.878		0	k__Bacteria;p__Firmicutes;c__Clostridia;o__Clostridiales;f__Unclassified;g__Unclassified;s__Unclassified	0	0	0	0	0	0	0	0	0	0	0	116	23	56	3	11	83	8	0
OTU_1474		94.8718		0	k__Bacteria;p__Firmicutes;c__Clostridia;o__Clostridiales;f__Unclassified;g__Unclassified;s__Unclassified	0	0	37	29	0	0	25	0	0	0	0	4	16	0	0	0	29	7	0
OTU_572		94.8655		0	k__Bacteria;p__Firmicutes;c__Clostridia;o__Clostridiales;f__Unclassified;g__Unclassified;s__Unclassified	0	0	0	0	0	0	0	0	0	0	0	0	0	0	0	0	0	21	83
OTU_1806		94.8403		0	k__Bacteria;p__Firmicutes;c__Clostridia;o__Clostridiales;f__Unclassified;g__Unclassified;s__Unclassified	0	0	0	0	0	0	0	0	0	0	0	51	2	0	8	2	0	3	4
OTU_2505		94.8403		0	k__Bacteria;p__Firmicutes;c__Clostridia;o__Clostridiales;f__Unclassified;g__Unclassified;s__Unclassified	0	0	258	2	0	0	3	0	0	0	0	21	0	19	47	6	4	61	68
OTU_2963		94.8403		0	k__Bacteria;p__Firmicutes;c__Clostridia;o__Clostridiales;f__Unclassified;g__Unclassified;s__Unclassified	0	0	0	17	0	0	2	4	0	4	0	109	58	162	843	13	226	90	383
OTU_2973		94.8403		0	k__Bacteria;p__Firmicutes;c__Clostridia;o__Clostridiales;f__Unclassified;g__Unclassified;s__Unclassified	0	0	0	0	0	0	0	0	0	0	0	21	16	4	20	3	2	16	27
OTU_3426		94.8403		0	k__Bacteria;p__Firmicutes;c__Clostridia;o__Clostridiales;f__Unclassified;g__Unclassified;s__Unclassified	0	0	0	0	0	0	0	0	0	0	0	37	3	0	5	64	0	5	4
OTU_3958		94.8403		0	k__Bacteria;p__Firmicutes;c__Clostridia;o__Clostridiales;f__Unclassified;g__Unclassified;s__Unclassified	0	0	8	4	0	0	0	0	0	0	0	42	22	104	22	22	23	45	174
OTU_399		94.8403		0	k__Bacteria;p__Firmicutes;c__Clostridia;o__Clostridiales;f__Unclassified;g__Unclassified;s__Unclassified	0	0	9	0	0	0	0	0	0	0	0	0	0	0	0	0	0	73	19
OTU_455		94.8403		0	k__Bacteria;p__Firmicutes;c__Clostridia;o__Clostridiales;f__Unclassified;g__Unclassified;s__Unclassified	0	0	0	5	0	0	0	0	0	0	0	29	2	28	82	4	6	33	0
OTU_532		94.8403		0	k__Bacteria;p__Firmicutes;c__Clostridia;o__Clostridiales;f__Unclassified;g__Unclassified;s__Unclassified	0	0	11	748	0	0	0	0	0	7	0	0	0	0	0	0	0	1531	2777
OTU_726		94.8403		0	k__Bacteria;p__Firmicutes;c__Clostridia;o__Clostridiales;f__Unclassified;g__Unclassified;s__Unclassified	0	0	0	0	0	0	0	0	0	0	0	0	0	0	2	0	0	0	0
OTU_1071		94.8276		0	k__Bacteria;p__Firmicutes;c__Clostridia;o__Clostridiales;f__Unclassified;g__Unclassified;s__Unclassified	0	0	92	14	8	2	13	0	9	3	0	0	0	0	0	0	0	0	9
OTU_1251		94.8276		0	k__Bacteria;p__Firmicutes;c__Clostridia;o__Clostridiales;f__Unclassified;g__Unclassified;s__Unclassified	0	0	10	2	3	0	6	0	0	0	0	76	167	316	27	255	116	103	311
OTU_1328		94.8276		0	k__Bacteria;p__Firmicutes;c__Clostridia;o__Clostridiales;f__Unclassified;g__Unclassified;s__Unclassified	0	0	0	0	0	0	15	0	0	0	0	4	14	137	12	0	23	21	64
OTU_1520		94.8276		0	k__Bacteria;p__Firmicutes;c__Clostridia;o__Clostridiales;f__Unclassified;g__Unclassified;s__Unclassified	0	0	0	0	0	0	0	0	0	0	0	0	0	0	0	0	0	0	49
OTU_1857		94.8276		0	k__Bacteria;p__Firmicutes;c__Clostridia;o__Clostridiales;f__Unclassified;g__Unclassified;s__Unclassified	0	0	163	0	0	0	0	0	0	0	0	0	0	0	0	0	0	4	0
OTU_1996		94.8276		0	k__Bacteria;p__Firmicutes;c__Clostridia;o__Clostridiales;f__Unclassified;g__Unclassified;s__Unclassified	0	0	0	11	0	0	0	0	0	19	0	0	0	0	0	0	0	0	0
OTU_2255		94.8276		0	k__Bacteria;p__Firmicutes;c__Clostridia;o__Clostridiales;f__Unclassified;g__Unclassified;s__Unclassified	0	0	0	0	0	0	0	0	10	0	0	0	0	0	5	0	0	0	0
OTU_2350		94.8276		0	k__Bacteria;p__Firmicutes;c__Clostridia;o__Clostridiales;f__Unclassified;g__Unclassified;s__Unclassified	0	0	0	0	0	0	87	0	0	0	0	0	2	25	6	0	2	14	264
OTU_2812		94.8276		0	k__Bacteria;p__Firmicutes;c__Clostridia;o__Clostridiales;f__Unclassified;g__Unclassified;s__Unclassified	0	0	0	0	0	0	0	0	0	0	0	0	0	0	0	0	3	0	0
OTU_3345		94.8276		0	k__Bacteria;p__Firmicutes;c__Clostridia;o__Clostridiales;f__Unclassified;g__Unclassified;s__Unclassified	0	0	2	3	0	0	8	0	0	0	0	0	49	0	2	5	5	0	6
OTU_3705		94.8276		0	k__Bacteria;p__Firmicutes;c__Clostridia;o__Clostridiales;f__Unclassified;g__Unclassified;s__Unclassified	0	0	0	6	0	0	4	0	0	0	0	0	0	0	0	0	0	48	0
OTU_3747		94.8276		0	k__Bacteria;p__Firmicutes;c__Clostridia;o__Clostridiales;f__Unclassified;g__Unclassified;s__Unclassified	0	0	0	34	0	0	0	0	0	0	0	2	16	39	2	14	67	57	54
OTU_3861		94.8276		0	k__Bacteria;p__Firmicutes;c__Clostridia;o__Clostridiales;f__Unclassified;g__Unclassified;s__Unclassified	0	0	0	10	0	0	0	0	0	0	0	10	2	0	2	6	3	15	0
OTU_4090		94.8276		0	k__Bacteria;p__Firmicutes;c__Clostridia;o__Clostridiales;f__Unclassified;g__Unclassified;s__Unclassified	0	0	0	0	0	0	0	0	0	0	0	10	11	286	25	0	9	10	0
OTU_45		94.8276		0	k__Bacteria;p__Firmicutes;c__Clostridia;o__Clostridiales;f__Unclassified;g__Unclassified;s__Unclassified	0	0	0	158	0	0	0	0	0	7	0	0	0	0	0	0	0	99	5
OTU_618		94.8276		0	k__Bacteria;p__Firmicutes;c__Clostridia;o__Clostridiales;f__Unclassified;g__Unclassified;s__Unclassified	0	0	2	3	2	0	0	0	0	0	0	2	30	210	5	57	0	66	137
OTU_770		94.8276		0	k__Bacteria;p__Firmicutes;c__Clostridia;o__Clostridiales;f__Unclassified;g__Unclassified;s__Unclassified	0	0	4	8	0	0	0	0	0	0	0	394	63	146	3	244	31	379	115
OTU_791		94.8276		0	k__Bacteria;p__Firmicutes;c__Clostridia;o__Clostridiales;f__Unclassified;g__Unclassified;s__Unclassified	0	0	3	4	0	0	0	0	0	0	0	45	20	82	138	40	4	6	78
OTU_843		94.8276		0	k__Bacteria;p__Firmicutes;c__Clostridia;o__Clostridiales;f__Unclassified;g__Unclassified;s__Unclassified	0	0	0	0	0	0	5	0	0	0	0	68	17	51	18	18	13	6	8
OTU_110		94.8148		0	k__Bacteria;p__Firmicutes;c__Clostridia;o__Clostridiales;f__Unclassified;g__Unclassified;s__Unclassified	0	0	0	0	0	0	0	0	0	0	0	9	46	41	74	173	0	3	3716
OTU_1864		94.8148		0	k__Bacteria;p__Firmicutes;c__Clostridia;o__Clostridiales;f__Unclassified;g__Unclassified;s__Unclassified	0	0	22	828	0	0	0	0	0	0	0	2	701	798	41	4	190	434	758
OTU_1989		94.8148		0	k__Bacteria;p__Firmicutes;c__Clostridia;o__Clostridiales;f__Unclassified;g__Unclassified;s__Unclassified	0	0	0	0	0	0	0	0	0	0	0	0	0	0	0	0	0	16	0
OTU_2197		94.8148		0	k__Bacteria;p__Firmicutes;c__Clostridia;o__Clostridiales;f__Unclassified;g__Unclassified;s__Unclassified	0	0	6	5	0	0	0	0	0	0	0	5	6	11	8	7	21	10	9
OTU_2409		94.8148		0	k__Bacteria;p__Firmicutes;c__Clostridia;o__Clostridiales;f__Unclassified;g__Unclassified;s__Unclassified	0	0	0	0	0	0	0	0	0	0	0	17	64	39	12	49	15	0	0
OTU_248		94.8148		0	k__Bacteria;p__Firmicutes;c__Clostridia;o__Clostridiales;f__Unclassified;g__Unclassified;s__Unclassified	0	0	48	0	0	0	0	0	0	0	0	0	11	41	0	0	0	117	152
OTU_2684		94.8148		0	k__Bacteria;p__Firmicutes;c__Clostridia;o__Clostridiales;f__Unclassified;g__Unclassified;s__Unclassified	0	0	0	0	0	0	0	0	0	0	0	85	63	620	113	143	5	8	0
OTU_2772		94.8148		0	k__Bacteria;p__Firmicutes;c__Clostridia;o__Clostridiales;f__Unclassified;g__Unclassified;s__Unclassified	0	0	2	31	0	0	0	0	0	0	0	218	341	90	8	11	45	20	292
OTU_3227		94.8148		0	k__Bacteria;p__Firmicutes;c__Clostridia;o__Clostridiales;f__Unclassified;g__Unclassified;s__Unclassified	0	0	3	63	0	0	0	0	0	0	0	2	1398	1278	12	334	1940	1557	89
OTU_3413		94.8148		0	k__Bacteria;p__Firmicutes;c__Clostridia;o__Clostridiales;f__Unclassified;g__Unclassified;s__Unclassified	0	0	0	0	0	0	173	0	0	0	0	0	0	0	0	0	0	6	61
OTU_3434		94.8148		0	k__Bacteria;p__Firmicutes;c__Clostridia;o__Clostridiales;f__Unclassified;g__Unclassified;s__Unclassified	0	0	0	0	0	0	0	0	0	0	0	60	9	23	0	84	7	9	0
OTU_3465		94.8148		0	k__Bacteria;p__Firmicutes;c__Clostridia;o__Clostridiales;f__Unclassified;g__Unclassified;s__Unclassified	0	0	15	73	0	0	12	5	0	0	0	134	299	359	16	3751	118	1640	858
OTU_3538		94.8148		0	k__Bacteria;p__Firmicutes;c__Clostridia;o__Clostridiales;f__Unclassified;g__Unclassified;s__Unclassified	0	0	30	0	0	0	0	0	0	0	0	0	0	0	0	0	0	22	38
OTU_3643		94.8148		0	k__Bacteria;p__Firmicutes;c__Clostridia;o__Clostridiales;f__Unclassified;g__Unclassified;s__Unclassified	0	0	0	0	0	0	0	0	0	0	0	0	9	0	7	5	7	13	12
OTU_3754		94.8148		0	k__Bacteria;p__Firmicutes;c__Clostridia;o__Clostridiales;f__Unclassified;g__Unclassified;s__Unclassified	0	0	16	17	0	0	0	0	0	0	0	154	2	6	0	569	10	20	3
OTU_3826		94.8148		0	k__Bacteria;p__Firmicutes;c__Clostridia;o__Clostridiales;f__Unclassified;g__Unclassified;s__Unclassified	0	0	0	24	0	0	0	0	5	0	0	0	0	0	0	0	0	14	0
OTU_4064		94.8148		0	k__Bacteria;p__Firmicutes;c__Clostridia;o__Clostridiales;f__Unclassified;g__Unclassified;s__Unclassified	0	0	0	16	0	0	32	0	0	0	0	0	0	0	0	0	0	55	39
OTU_676		94.8148		0	k__Bacteria;p__Firmicutes;c__Clostridia;o__Clostridiales;f__Unclassified;g__Unclassified;s__Unclassified	0	0	31	2	0	0	0	0	0	0	0	4	5	3	7	0	0	34	17
OTU_833		94.8148		0	k__Bacteria;p__Firmicutes;c__Clostridia;o__Clostridiales;f__Unclassified;g__Unclassified;s__Unclassified	0	0	0	0	0	0	0	0	0	0	0	96	0	220	0	332	822	0	0
OTU_1027		94.802		0	k__Bacteria;p__Firmicutes;c__Clostridia;o__Clostridiales;f__Unclassified;g__Unclassified;s__Unclassified	0	0	0	0	0	0	0	0	0	0	0	12	10	0	2	0	0	0	0
OTU_1041		94.802		0	k__Bacteria;p__Firmicutes;c__Clostridia;o__Clostridiales;f__Unclassified;g__Unclassified;s__Unclassified	0	0	5	0	0	0	0	0	0	0	0	0	0	0	0	0	0	0	0
OTU_1077		94.802		0	k__Bacteria;p__Firmicutes;c__Clostridia;o__Clostridiales;f__Unclassified;g__Unclassified;s__Unclassified	0	0	127	4	0	0	0	0	0	0	0	22	28	5	13	26	27	2	23
OTU_1120		94.802		0	k__Bacteria;p__Firmicutes;c__Clostridia;o__Clostridiales;f__Unclassified;g__Unclassified;s__Unclassified	0	0	0	0	0	0	9	0	0	0	0	0	0	0	0	0	0	0	7
OTU_1234		94.802		0	k__Bacteria;p__Firmicutes;c__Clostridia;o__Clostridiales;f__Unclassified;g__Unclassified;s__Unclassified	0	0	0	0	0	0	4	0	0	0	0	124	8	35	87	57	12	13	0
OTU_1477		94.802		0	k__Bacteria;p__Firmicutes;c__Clostridia;o__Clostridiales;f__Unclassified;g__Unclassified;s__Unclassified	0	0	0	0	0	0	0	0	0	0	0	0	0	0	0	2	3	0	0
OTU_1712		94.802		0	k__Bacteria;p__Firmicutes;c__Clostridia;o__Clostridiales;f__Unclassified;g__Unclassified;s__Unclassified	0	0	0	0	0	0	0	0	0	0	0	21	61	12	67	3	89	0	10
OTU_1725		94.802		0	k__Bacteria;p__Firmicutes;c__Clostridia;o__Clostridiales;f__Unclassified;g__Unclassified;s__Unclassified	0	0	4	2	0	0	0	0	0	0	0	0	0	0	0	0	0	0	0
OTU_1780		94.802		0	k__Bacteria;p__Firmicutes;c__Clostridia;o__Clostridiales;f__Unclassified;g__Unclassified;s__Unclassified	0	0	3	0	0	0	0	0	0	0	0	214	24	54	46	24	21	10	17
OTU_1859		94.802		0	k__Bacteria;p__Firmicutes;c__Clostridia;o__Clostridiales;f__Unclassified;g__Unclassified;s__Unclassified	0	0	0	0	0	0	0	0	0	0	0	0	0	0	0	0	0	4	0
OTU_1891		94.802		0	k__Bacteria;p__Firmicutes;c__Clostridia;o__Clostridiales;f__Unclassified;g__Unclassified;s__Unclassified	0	0	0	0	0	0	0	0	0	0	0	0	0	0	0	0	0	31	0
OTU_1910		94.802		0	k__Bacteria;p__Firmicutes;c__Clostridia;o__Clostridiales;f__Unclassified;g__Unclassified;s__Unclassified	0	0	37	5	0	0	115	3	8	0	0	0	0	0	0	0	0	7	93
OTU_2052		94.802		0	k__Bacteria;p__Firmicutes;c__Clostridia;o__Clostridiales;f__Unclassified;g__Unclassified;s__Unclassified	0	0	0	0	0	0	0	0	0	0	0	0	5	0	0	0	5	4	0
OTU_2129		94.802		0	k__Bacteria;p__Firmicutes;c__Clostridia;o__Clostridiales;f__Unclassified;g__Unclassified;s__Unclassified	0	0	0	20	0	0	0	0	4	0	0	0	0	0	0	0	0	670	239
OTU_2212		94.802		0	k__Bacteria;p__Firmicutes;c__Clostridia;o__Clostridiales;f__Unclassified;g__Unclassified;s__Unclassified	0	0	545	4	0	0	0	0	0	0	0	0	0	0	0	0	0	0	0
OTU_2280		94.802		0	k__Bacteria;p__Firmicutes;c__Clostridia;o__Clostridiales;f__Unclassified;g__Unclassified;s__Unclassified	0	0	85	0	0	0	13	0	0	0	0	17	18	17	10	5	25	21	38
OTU_231		94.802		0	k__Bacteria;p__Firmicutes;c__Clostridia;o__Clostridiales;f__Unclassified;g__Unclassified;s__Unclassified	0	0	0	0	0	0	38	0	0	0	0	43	72	793	60	4	77	0	10
OTU_284		94.802		0	k__Bacteria;p__Firmicutes;c__Clostridia;o__Clostridiales;f__Unclassified;g__Unclassified;s__Unclassified	0	0	0	0	2	0	0	0	0	0	0	3	0	4	2	5	20	10	0
OTU_293		94.802		0	k__Bacteria;p__Firmicutes;c__Clostridia;o__Clostridiales;f__Unclassified;g__Unclassified;s__Unclassified	0	0	42	5	0	0	0	0	0	0	0	12	36	53	2	40	37	31	51
OTU_3213		94.802		0	k__Bacteria;p__Firmicutes;c__Clostridia;o__Clostridiales;f__Unclassified;g__Unclassified;s__Unclassified	0	0	0	39	0	0	0	0	0	0	0	0	24	0	0	57	0	100	0
OTU_3226		94.802		0	k__Bacteria;p__Firmicutes;c__Clostridia;o__Clostridiales;f__Unclassified;g__Unclassified;s__Unclassified	0	0	71	16	0	2	0	0	0	0	0	14	34	23	15	44	42	28	37
OTU_3239		94.802		0	k__Bacteria;p__Firmicutes;c__Clostridia;o__Clostridiales;f__Unclassified;g__Unclassified;s__Unclassified	0	0	0	0	0	0	0	0	0	0	0	0	0	97	37	19	0	25	3
OTU_3241		94.802		0	k__Bacteria;p__Firmicutes;c__Clostridia;o__Clostridiales;f__Unclassified;g__Unclassified;s__Unclassified	0	0	0	0	0	0	0	0	0	0	0	12	17	0	7	39	4	11	19
OTU_3651		94.802		0	k__Bacteria;p__Firmicutes;c__Clostridia;o__Clostridiales;f__Unclassified;g__Unclassified;s__Unclassified	0	0	0	0	0	0	0	0	0	0	0	83	56	48	31	19	55	0	0
OTU_3844		94.802		0	k__Bacteria;p__Firmicutes;c__Clostridia;o__Clostridiales;f__Unclassified;g__Unclassified;s__Unclassified	0	0	0	3	0	0	0	0	0	0	0	11	30	34	10	21	31	14	89
OTU_630		94.802		0	k__Bacteria;p__Firmicutes;c__Clostridia;o__Clostridiales;f__Unclassified;g__Unclassified;s__Unclassified	0	0	35	0	0	0	0	0	0	0	0	62	4	59	41	0	0	174	40
OTU_734		94.802		0	k__Bacteria;p__Firmicutes;c__Clostridia;o__Clostridiales;f__Unclassified;g__Unclassified;s__Unclassified	0	0	0	5	0	0	0	0	0	0	0	0	0	0	0	0	0	0	54
OTU_918		94.802		0	k__Bacteria;p__Firmicutes;c__Clostridia;o__Clostridiales;f__Unclassified;g__Unclassified;s__Unclassified	0	0	322	2	0	0	4	0	0	0	0	6	2	0	0	7	4	10	3
OTU_1270		94.7891		0	k__Bacteria;p__Firmicutes;c__Clostridia;o__Clostridiales;f__Unclassified;g__Unclassified;s__Unclassified	0	0	0	0	0	0	0	0	0	0	0	2	0	0	0	0	0	0	0
OTU_1588		94.7891		0	k__Bacteria;p__Firmicutes;c__Clostridia;o__Clostridiales;f__Unclassified;g__Unclassified;s__Unclassified	0	0	0	4	0	0	0	0	0	0	0	0	0	0	0	4	0	19	0
OTU_1788		94.7891		0	k__Bacteria;p__Firmicutes;c__Clostridia;o__Clostridiales;f__Unclassified;g__Unclassified;s__Unclassified	0	0	3	0	0	0	0	0	0	0	0	25	49	144	152	39	510	231	64
OTU_2		94.7891		0	k__Bacteria;p__Firmicutes;c__Clostridia;o__Clostridiales;f__Unclassified;g__Unclassified;s__Unclassified	0	0	4	0	0	0	0	0	0	0	0	0	0	0	0	0	0	2	0
OTU_2527		94.7891		0	k__Bacteria;p__Firmicutes;c__Clostridia;o__Clostridiales;f__Unclassified;g__Unclassified;s__Unclassified	0	0	0	0	0	0	0	0	0	0	0	75	10	10	80	29	46	0	0
OTU_2640		94.7891		0	k__Bacteria;p__Firmicutes;c__Clostridia;o__Clostridiales;f__Unclassified;g__Unclassified;s__Unclassified	0	0	5	2	0	0	0	0	0	0	0	0	0	0	0	0	0	2	0
OTU_2817		94.7891		0	k__Bacteria;p__Firmicutes;c__Clostridia;o__Clostridiales;f__Unclassified;g__Unclassified;s__Unclassified	0	0	0	0	0	0	0	0	0	0	0	39	50	7	0	16	11	0	0
OTU_295		94.7891		0	k__Bacteria;p__Firmicutes;c__Clostridia;o__Clostridiales;f__Unclassified;g__Unclassified;s__Unclassified	0	0	0	0	0	0	0	0	0	0	0	0	0	0	0	0	3	0	0
OTU_2956		94.7891		0	k__Bacteria;p__Firmicutes;c__Clostridia;o__Clostridiales;f__Unclassified;g__Unclassified;s__Unclassified	0	0	0	0	0	0	0	0	0	0	0	0	2	0	0	3	15	4	8
OTU_3002		94.7891		0	k__Bacteria;p__Firmicutes;c__Clostridia;o__Clostridiales;f__Unclassified;g__Unclassified;s__Unclassified	0	0	2	0	0	0	0	0	0	0	0	0	0	0	0	0	0	0	0
OTU_3231		94.7891		0	k__Bacteria;p__Firmicutes;c__Clostridia;o__Clostridiales;f__Unclassified;g__Unclassified;s__Unclassified	0	0	0	2	0	0	0	0	0	0	0	5	0	0	0	0	8	0	0
OTU_3667		94.7891		0	k__Bacteria;p__Firmicutes;c__Clostridia;o__Clostridiales;f__Unclassified;g__Unclassified;s__Unclassified	0	0	0	0	0	0	0	0	0	0	0	0	2	11	0	26	0	0	0
OTU_555		94.7891		0	k__Bacteria;p__Firmicutes;c__Clostridia;o__Clostridiales;f__Unclassified;g__Unclassified;s__Unclassified	0	0	0	13	0	0	0	0	2	0	0	50	0	9	0	2	642	77	0
OTU_580		94.7891		0	k__Bacteria;p__Firmicutes;c__Clostridia;o__Clostridiales;f__Unclassified;g__Unclassified;s__Unclassified	0	0	0	0	0	0	0	0	0	0	0	0	167	18208	24	0	0	18	274
OTU_1022		94.7761		0	k__Bacteria;p__Firmicutes;c__Clostridia;o__Clostridiales;f__Unclassified;g__Unclassified;s__Unclassified	0	0	26	0	0	0	0	0	0	0	0	0	0	0	0	0	0	0	0
OTU_1037		94.7761		0	k__Bacteria;p__Firmicutes;c__Clostridia;o__Clostridiales;f__Unclassified;g__Unclassified;s__Unclassified	0	0	2	0	0	0	0	0	0	0	0	0	0	0	0	0	0	0	0
OTU_1142		94.7761		0	k__Bacteria;p__Firmicutes;c__Clostridia;o__Clostridiales;f__Unclassified;g__Unclassified;s__Unclassified	0	0	0	0	0	0	0	0	0	0	0	0	0	0	0	2	4	0	0
OTU_1386		94.7761		0	k__Bacteria;p__Firmicutes;c__Clostridia;o__Clostridiales;f__Unclassified;g__Unclassified;s__Unclassified	0	0	2	6	0	0	0	0	0	0	0	0	0	0	0	0	0	0	8
OTU_1720		94.7761		0	k__Bacteria;p__Firmicutes;c__Clostridia;o__Clostridiales;f__Unclassified;g__Unclassified;s__Unclassified	0	0	6	0	0	0	3	0	0	0	0	0	0	0	0	0	0	3	0
OTU_2397		94.7761		0	k__Bacteria;p__Firmicutes;c__Clostridia;o__Clostridiales;f__Unclassified;g__Unclassified;s__Unclassified	0	0	0	0	0	0	0	0	0	0	0	4	0	0	0	2	10	4	7
OTU_2814		94.7761		0	k__Bacteria;p__Firmicutes;c__Clostridia;o__Clostridiales;f__Unclassified;g__Unclassified;s__Unclassified	0	0	0	8	0	0	0	0	0	0	0	0	0	0	0	0	0	0	0
OTU_2888		94.7761		0	k__Bacteria;p__Firmicutes;c__Clostridia;o__Clostridiales;f__Unclassified;g__Unclassified;s__Unclassified	0	0	0	0	0	0	10	0	0	0	0	0	0	0	0	10	0	0	0
OTU_3156		94.7761		0	k__Bacteria;p__Firmicutes;c__Clostridia;o__Clostridiales;f__Unclassified;g__Unclassified;s__Unclassified	0	0	0	11	0	0	0	0	0	0	0	0	0	0	0	0	0	17	32
OTU_3446		94.7761		0	k__Bacteria;p__Firmicutes;c__Clostridia;o__Clostridiales;f__Unclassified;g__Unclassified;s__Unclassified	0	0	0	0	0	0	4	4	0	0	0	209	7	27	130	171	76	6	0
OTU_3495		94.7761		0	k__Bacteria;p__Firmicutes;c__Clostridia;o__Clostridiales;f__Unclassified;g__Unclassified;s__Unclassified	0	0	0	0	0	0	2	0	0	0	0	744	64	284	578	422	320	6	4
OTU_3983		94.7761		0	k__Bacteria;p__Firmicutes;c__Clostridia;o__Clostridiales;f__Unclassified;g__Unclassified;s__Unclassified	0	0	0	36	0	0	0	0	0	4	0	4	11	305	2	244	31	0	27
OTU_4011		94.7761		0	k__Bacteria;p__Firmicutes;c__Clostridia;o__Clostridiales;f__Unclassified;g__Unclassified;s__Unclassified	0	0	0	0	0	0	0	0	0	0	0	0	0	0	0	0	0	37	23
OTU_4018		94.7761		0	k__Bacteria;p__Firmicutes;c__Clostridia;o__Clostridiales;f__Unclassified;g__Unclassified;s__Unclassified	0	0	0	2	0	0	0	0	0	0	0	2	0	19	2	0	5	4	5
OTU_530		94.7761		0	k__Bacteria;p__Firmicutes;c__Clostridia;o__Clostridiales;f__Unclassified;g__Unclassified;s__Unclassified	0	0	0	0	0	0	2	0	0	0	0	0	0	0	0	0	0	2	0
OTU_586		94.7761		0	k__Bacteria;p__Firmicutes;c__Clostridia;o__Clostridiales;f__Unclassified;g__Unclassified;s__Unclassified	0	0	0	0	0	0	0	0	0	0	0	0	2	0	10	0	5	15	20
OTU_1464		94.7631		0	k__Bacteria;p__Firmicutes;c__Clostridia;o__Clostridiales;f__Unclassified;g__Unclassified;s__Unclassified	0	0	0	0	0	0	0	0	0	0	0	0	0	0	0	0	0	2	0
OTU_166		94.7631		0	k__Bacteria;p__Firmicutes;c__Clostridia;o__Clostridiales;f__Unclassified;g__Unclassified;s__Unclassified	0	0	0	0	0	0	42	0	0	0	0	24	13	14	9	18	67	0	0
OTU_935		94.7631		0	k__Bacteria;p__Firmicutes;c__Clostridia;o__Clostridiales;f__Unclassified;g__Unclassified;s__Unclassified	0	0	0	0	0	0	0	0	0	0	0	7	0	9	4	37	10	0	0
OTU_2737		94.621		0	k__Bacteria;p__Firmicutes;c__Clostridia;o__Clostridiales;f__Unclassified;g__Unclassified;s__Unclassified	0	0	0	22	0	0	0	0	0	0	0	0	0	0	0	0	0	21	0
OTU_995		94.5946		0	k__Bacteria;p__Firmicutes;c__Clostridia;o__Clostridiales;f__Unclassified;g__Unclassified;s__Unclassified	0	0	0	0	0	0	0	0	0	0	0	0	2	0	0	0	3	0	0
OTU_2544		94.5679		0	k__Bacteria;p__Firmicutes;c__Clostridia;o__Clostridiales;f__Unclassified;g__Unclassified;s__Unclassified	0	0	0	0	0	0	0	0	0	0	0	0	0	0	0	0	0	4	12
OTU_3506		94.5679		0	k__Bacteria;p__Firmicutes;c__Clostridia;o__Clostridiales;f__Unclassified;g__Unclassified;s__Unclassified	0	0	0	0	0	0	0	0	0	0	0	2	0	0	0	0	0	11	0
OTU_143		94.5545		0	k__Bacteria;p__Firmicutes;c__Clostridia;o__Clostridiales;f__Unclassified;g__Unclassified;s__Unclassified	0	0	0	0	0	0	0	0	0	0	0	0	0	0	0	0	0	15	16
OTU_2496		94.5545		0	k__Bacteria;p__Firmicutes;c__Clostridia;o__Clostridiales;f__Unclassified;g__Unclassified;s__Unclassified	0	0	0	1582	0	0	0	0	0	0	0	3	5	0	0	44	4	16	55
OTU_2700		94.5545		0	k__Bacteria;p__Firmicutes;c__Clostridia;o__Clostridiales;f__Unclassified;g__Unclassified;s__Unclassified	0	0	0	0	0	0	0	0	0	2	0	0	0	0	0	0	0	0	0
OTU_3349		94.5545		0	k__Bacteria;p__Firmicutes;c__Clostridia;o__Clostridiales;f__Unclassified;g__Unclassified;s__Unclassified	0	0	0	0	0	0	0	0	0	3	0	0	0	0	0	0	0	49	39
OTU_3740		94.5545		0	k__Bacteria;p__Firmicutes;c__Clostridia;o__Clostridiales;f__Unclassified;g__Unclassified;s__Unclassified	0	0	0	0	0	0	0	0	0	0	0	0	0	0	0	0	0	2	0
OTU_559		94.5545		0	k__Bacteria;p__Firmicutes;c__Clostridia;o__Clostridiales;f__Unclassified;g__Unclassified;s__Unclassified	0	0	0	74	0	0	0	0	0	27	0	243	553	152	303	163	299	43	48
OTU_155		94.5274		0	k__Bacteria;p__Firmicutes;c__Clostridia;o__Clostridiales;f__Unclassified;g__Unclassified;s__Unclassified	0	0	0	0	0	0	0	0	0	0	0	0	0	0	0	0	4	0	0
OTU_3332		94.5274		0	k__Bacteria;p__Firmicutes;c__Clostridia;o__Clostridiales;f__Unclassified;g__Unclassified;s__Unclassified	0	0	0	0	0	0	7	0	0	0	0	0	0	52	0	0	0	0	0
OTU_3382		94.5274		0	k__Bacteria;p__Firmicutes;c__Clostridia;o__Clostridiales;f__Unclassified;g__Unclassified;s__Unclassified	0	0	0	5	0	0	0	0	0	2	0	12	20	15	2	6	63	23	57
OTU_3757		94.5274		0	k__Bacteria;p__Firmicutes;c__Clostridia;o__Clostridiales;f__Unclassified;g__Unclassified;s__Unclassified	0	0	0	0	0	0	13	0	0	0	0	0	0	0	0	0	0	3	26
OTU_537		94.5274		0	k__Bacteria;p__Firmicutes;c__Clostridia;o__Clostridiales;f__Unclassified;g__Unclassified;s__Unclassified	0	0	2	0	0	0	0	0	0	0	0	0	0	0	0	0	0	0	8
OTU_2652		94.3627		0	k__Bacteria;p__Firmicutes;c__Clostridia;o__Clostridiales;f__Unclassified;g__Unclassified;s__Unclassified	0	0	0	0	0	0	0	0	0	0	0	0	0	0	0	0	10	0	0
OTU_2607		94.3489		0	k__Bacteria;p__Firmicutes;c__Clostridia;o__Clostridiales;f__Unclassified;g__Unclassified;s__Unclassified	0	0	0	0	0	0	0	0	0	0	0	0	0	0	0	0	6	2	0
OTU_366		94.335		0	k__Bacteria;p__Firmicutes;c__Clostridia;o__Clostridiales;f__Unclassified;g__Unclassified;s__Unclassified	0	0	0	3	0	0	0	0	0	0	0	0	0	0	0	0	0	0	0
OTU_2094		94.3069		0	k__Bacteria;p__Firmicutes;c__Clostridia;o__Clostridiales;f__Unclassified;g__Unclassified;s__Unclassified	0	0	21	8	0	0	0	19	0	2	0	0	0	0	0	0	0	1287	104
OTU_2845		94.3069		0	k__Bacteria;p__Firmicutes;c__Clostridia;o__Clostridiales;f__Unclassified;g__Unclassified;s__Unclassified	0	0	0	0	0	0	0	0	0	0	0	5	0	0	0	6	2	0	0
OTU_1160		94.2786		0	k__Bacteria;p__Firmicutes;c__Clostridia;o__Clostridiales;f__Unclassified;g__Unclassified;s__Unclassified	0	0	0	0	0	0	0	0	0	0	0	0	8	0	0	0	0	0	0
OTU_207		94.2786		0	k__Bacteria;p__Firmicutes;c__Clostridia;o__Clostridiales;f__Unclassified;g__Unclassified;s__Unclassified	0	0	0	0	0	0	4	0	0	0	0	0	0	0	0	0	0	10	0
OTU_2297		94.2786		0	k__Bacteria;p__Firmicutes;c__Clostridia;o__Clostridiales;f__Unclassified;g__Unclassified;s__Unclassified	0	0	0	0	0	0	0	0	0	0	0	0	2	0	0	0	7	0	0
OTU_3135		94.2786		0	k__Bacteria;p__Firmicutes;c__Clostridia;o__Clostridiales;f__Unclassified;g__Unclassified;s__Unclassified	0	0	0	0	0	0	0	0	0	0	0	0	0	32	3	0	0	0	0
OTU_3478		94.2786		0	k__Bacteria;p__Firmicutes;c__Clostridia;o__Clostridiales;f__Unclassified;g__Unclassified;s__Unclassified	0	0	0	0	0	0	0	0	0	0	0	5	0	0	0	0	0	0	0
OTU_436		94.2786		0	k__Bacteria;p__Firmicutes;c__Clostridia;o__Clostridiales;f__Unclassified;g__Unclassified;s__Unclassified	0	0	0	0	0	0	0	0	0	0	0	0	0	0	0	0	0	6	0
OTU_717		94.2786		0	k__Bacteria;p__Firmicutes;c__Clostridia;o__Clostridiales;f__Unclassified;g__Unclassified;s__Unclassified	0	0	0	0	0	0	0	0	0	0	0	0	0	0	0	0	2	0	0
OTU_69		94.2643		0	k__Bacteria;p__Firmicutes;c__Clostridia;o__Clostridiales;f__Unclassified;g__Unclassified;s__Unclassified	0	0	0	0	0	0	0	0	0	0	0	0	0	3	4	0	0	0	0
OTU_3307		94.25		0	k__Bacteria;p__Firmicutes;c__Clostridia;o__Clostridiales;f__Unclassified;g__Unclassified;s__Unclassified	0	0	0	8	0	0	0	0	0	0	0	0	0	0	0	0	0	0	0
OTU_1498		94.0741		0	k__Bacteria;p__Firmicutes;c__Clostridia;o__Clostridiales;f__Unclassified;g__Unclassified;s__Unclassified	0	0	0	0	0	0	3	0	0	0	0	0	0	0	0	0	0	0	0
OTU_2929		94.0741		0	k__Bacteria;p__Firmicutes;c__Clostridia;o__Clostridiales;f__Unclassified;g__Unclassified;s__Unclassified	0	0	0	46	0	0	0	0	0	0	0	0	26	6	4	10	0	2	768
OTU_3944		94.0741		0	k__Bacteria;p__Firmicutes;c__Clostridia;o__Clostridiales;f__Unclassified;g__Unclassified;s__Unclassified	0	0	0	0	0	0	0	0	0	0	0	0	0	0	0	0	0	0	5
OTU_1765		94.0594		0	k__Bacteria;p__Firmicutes;c__Clostridia;o__Clostridiales;f__Unclassified;g__Unclassified;s__Unclassified	0	0	0	0	0	0	2	0	0	0	0	0	6	8	0	0	7	0	0
OTU_4080		94.0594		0	k__Bacteria;p__Firmicutes;c__Clostridia;o__Clostridiales;f__Unclassified;g__Unclassified;s__Unclassified	0	0	0	3	0	0	0	0	0	3	0	3	2	0	5	0	0	0	38
OTU_450		94.0594		0	k__Bacteria;p__Firmicutes;c__Clostridia;o__Clostridiales;f__Unclassified;g__Unclassified;s__Unclassified	0	0	0	3	0	0	0	0	0	0	0	0	0	0	0	0	0	0	16
OTU_1326		94.0447		0	k__Bacteria;p__Firmicutes;c__Clostridia;o__Clostridiales;f__Unclassified;g__Unclassified;s__Unclassified	0	0	0	0	0	0	0	0	0	0	0	0	4	0	0	0	0	0	5
OTU_976		94.0447		0	k__Bacteria;p__Firmicutes;c__Clostridia;o__Clostridiales;f__Unclassified;g__Unclassified;s__Unclassified	0	0	0	0	0	0	0	0	0	0	0	0	0	0	2	0	0	0	0
OTU_1617		94.0299		0	k__Bacteria;p__Firmicutes;c__Clostridia;o__Clostridiales;f__Unclassified;g__Unclassified;s__Unclassified	0	0	0	0	0	0	0	0	0	0	0	0	2	0	0	0	0	0	0
OTU_2488		94.0299		0	k__Bacteria;p__Firmicutes;c__Clostridia;o__Clostridiales;f__Unclassified;g__Unclassified;s__Unclassified	0	0	0	0	0	0	0	0	0	0	0	6	0	0	0	0	0	0	0
OTU_3547		94.0299		0	k__Bacteria;p__Firmicutes;c__Clostridia;o__Clostridiales;f__Unclassified;g__Unclassified;s__Unclassified	0	0	0	0	0	0	0	0	0	0	0	0	0	0	0	0	0	0	5
OTU_1674		93.8119		0	k__Bacteria;p__Firmicutes;c__Clostridia;o__Clostridiales;f__Unclassified;g__Unclassified;s__Unclassified	0	0	0	0	0	0	0	0	0	0	0	0	0	0	0	0	0	2	0
OTU_784		93.8119		0	k__Bacteria;p__Firmicutes;c__Clostridia;o__Clostridiales;f__Unclassified;g__Unclassified;s__Unclassified	0	0	0	0	0	0	0	0	0	0	0	0	0	3	0	0	0	0	0
OTU_2816		93.7965		0	k__Bacteria;p__Firmicutes;c__Clostridia;o__Clostridiales;f__Unclassified;g__Unclassified;s__Unclassified	0	0	0	0	0	0	0	0	0	0	0	0	0	0	0	0	0	15	0
OTU_3669		93.7965		0	k__Bacteria;p__Firmicutes;c__Clostridia;o__Clostridiales;f__Unclassified;g__Unclassified;s__Unclassified	0	0	0	0	0	0	0	0	0	0	0	0	0	0	0	0	0	25	0
OTU_2175		93.7811		0	k__Bacteria;p__Firmicutes;c__Clostridia;o__Clostridiales;f__Unclassified;g__Unclassified;s__Unclassified	0	0	0	0	0	0	4	0	0	0	0	0	0	35	0	0	0	2	7
OTU_2348		93.7811		0	k__Bacteria;p__Firmicutes;c__Clostridia;o__Clostridiales;f__Unclassified;g__Unclassified;s__Unclassified	0	0	0	0	0	0	0	0	0	0	0	0	10	5	0	7	21	0	16
OTU_2429		93.7811		0	k__Bacteria;p__Firmicutes;c__Clostridia;o__Clostridiales;f__Unclassified;g__Unclassified;s__Unclassified	0	0	0	0	0	0	0	0	0	0	0	0	11	0	0	0	0	0	0
OTU_3386		93.7811		0	k__Bacteria;p__Firmicutes;c__Clostridia;o__Clostridiales;f__Unclassified;g__Unclassified;s__Unclassified	0	0	0	0	0	0	0	0	0	0	0	0	2	0	0	3	3	0	0
OTU_3412		93.7811		0	k__Bacteria;p__Firmicutes;c__Clostridia;o__Clostridiales;f__Unclassified;g__Unclassified;s__Unclassified	0	0	0	0	0	0	0	0	0	0	0	0	0	0	0	0	3	0	0
OTU_602		93.6275		0	k__Bacteria;p__Firmicutes;c__Clostridia;o__Clostridiales;f__Unclassified;g__Unclassified;s__Unclassified	0	0	0	0	0	0	0	0	0	0	0	2	4	0	0	0	8	0	0
OTU_429		93.6118		0	k__Bacteria;p__Firmicutes;c__Clostridia;o__Clostridiales;f__Unclassified;g__Unclassified;s__Unclassified	0	0	0	0	0	0	0	0	0	0	0	0	0	0	0	0	7	0	64
OTU_2670		93.5802		0	k__Bacteria;p__Firmicutes;c__Clostridia;o__Clostridiales;f__Unclassified;g__Unclassified;s__Unclassified	0	0	0	0	0	0	0	0	0	0	0	0	0	0	0	0	3	0	0
OTU_3859		93.5802		0	k__Bacteria;p__Firmicutes;c__Clostridia;o__Clostridiales;f__Unclassified;g__Unclassified;s__Unclassified	0	0	0	0	0	0	0	0	0	0	0	0	0	0	0	0	0	0	3
OTU_589		93.5484		0	k__Bacteria;p__Firmicutes;c__Clostridia;o__Clostridiales;f__Unclassified;g__Unclassified;s__Unclassified	0	0	0	2	0	0	0	0	0	0	0	0	0	0	0	0	0	0	0
OTU_2032		93.3661		0	k__Bacteria;p__Firmicutes;c__Clostridia;o__Clostridiales;f__Unclassified;g__Unclassified;s__Unclassified	0	0	0	0	0	0	0	0	0	0	0	0	0	0	0	0	0	0	18
OTU_3106		93.3168		0	k__Bacteria;p__Firmicutes;c__Clostridia;o__Clostridiales;f__Unclassified;g__Unclassified;s__Unclassified	0	0	0	0	0	0	0	0	0	0	0	2	0	0	0	0	0	0	0
OTU_907		93.3168		0	k__Bacteria;p__Firmicutes;c__Clostridia;o__Clostridiales;f__Unclassified;g__Unclassified;s__Unclassified	0	0	0	0	0	0	0	0	0	0	0	0	0	0	0	0	0	28	39
OTU_3104		93.0693		0	k__Bacteria;p__Firmicutes;c__Clostridia;o__Clostridiales;f__Unclassified;g__Unclassified;s__Unclassified	0	0	0	0	0	0	0	0	0	0	0	4	0	0	2	2	0	0	0
OTU_3367		93.0521		0	k__Bacteria;p__Firmicutes;c__Clostridia;o__Clostridiales;f__Unclassified;g__Unclassified;s__Unclassified	0	0	0	0	0	0	0	0	0	0	0	0	0	0	0	0	0	0	12
OTU_2991		93.0175		0	k__Bacteria;p__Firmicutes;c__Clostridia;o__Clostridiales;f__Unclassified;g__Unclassified;s__Unclassified	0	0	0	0	0	0	0	0	0	0	0	0	0	0	3	0	0	0	0
OTU_679		92.402		0	k__Bacteria;p__Firmicutes;c__Clostridia;o__Clostridiales;f__Unclassified;g__Unclassified;s__Unclassified	0	0	0	0	0	0	0	0	0	0	0	0	0	10	0	0	0	0	0
OTU_237		92.3457		0	k__Bacteria;p__Firmicutes;c__Clostridia;o__Clostridiales;f__Unclassified;g__Unclassified;s__Unclassified	0	0	0	0	0	0	0	0	0	0	0	0	0	0	0	0	0	0	4
OTU_3838		92.3457		0	k__Bacteria;p__Firmicutes;c__Clostridia;o__Clostridiales;f__Unclassified;g__Unclassified;s__Unclassified	0	0	0	6	0	0	0	0	0	0	0	17	413	1180	0	80	274	105	402
OTU_58		92.3457		0	k__Bacteria;p__Firmicutes;c__Clostridia;o__Clostridiales;f__Unclassified;g__Unclassified;s__Unclassified	0	0	0	0	0	0	0	0	0	0	0	0	0	0	0	0	3	0	0
OTU_1472		92.3077		0	k__Bacteria;p__Firmicutes;c__Clostridia;o__Clostridiales;f__Unclassified;g__Unclassified;s__Unclassified	0	0	0	0	0	0	0	0	0	0	0	0	0	0	0	0	0	0	5
OTU_2216		92.3077		0	k__Bacteria;p__Firmicutes;c__Clostridia;o__Clostridiales;f__Unclassified;g__Unclassified;s__Unclassified	0	0	0	0	0	0	2	0	0	0	0	0	0	0	0	0	0	3	11
OTU_3949		92.2886		0	k__Bacteria;p__Firmicutes;c__Clostridia;o__Clostridiales;f__Unclassified;g__Unclassified;s__Unclassified	0	0	0	0	0	0	0	0	0	0	0	0	0	3	2	0	0	2	53
OTU_2436		92.1182		0	k__Bacteria;p__Firmicutes;c__Clostridia;o__Clostridiales;f__Unclassified;g__Unclassified;s__Unclassified	0	0	0	0	0	0	0	0	0	0	0	0	0	0	0	0	0	0	3
OTU_1809		92.0988		0	k__Bacteria;p__Firmicutes;c__Clostridia;o__Clostridiales;f__Unclassified;g__Unclassified;s__Unclassified	0	0	0	0	0	0	0	0	0	2	0	0	0	0	0	0	0	0	0
OTU_703		92.0988		0	k__Bacteria;p__Firmicutes;c__Clostridia;o__Clostridiales;f__Unclassified;g__Unclassified;s__Unclassified	0	0	0	0	0	0	0	0	0	0	0	238	333	14	160	50	809	0	0
OTU_3795		92.0792		0	k__Bacteria;p__Firmicutes;c__Clostridia;o__Clostridiales;f__Unclassified;g__Unclassified;s__Unclassified	0	0	0	0	0	0	0	0	0	0	0	0	3	0	0	0	0	0	0
OTU_1654		91.9118		0	k__Bacteria;p__Firmicutes;c__Clostridia;o__Clostridiales;f__Unclassified;g__Unclassified;s__Unclassified	0	0	0	0	0	0	0	0	0	0	0	0	3	0	0	33	21	3	184
OTU_2589		91.8719		0	k__Bacteria;p__Firmicutes;c__Clostridia;o__Clostridiales;f__Unclassified;g__Unclassified;s__Unclassified	0	0	0	0	0	0	0	0	0	0	0	0	0	3	0	0	0	0	0
OTU_1597		91.8519		0	k__Bacteria;p__Firmicutes;c__Clostridia;o__Clostridiales;f__Unclassified;g__Unclassified;s__Unclassified	0	0	0	0	0	0	0	0	0	0	0	0	4	0	0	0	0	0	0
OTU_500		91.8519		0	k__Bacteria;p__Firmicutes;c__Clostridia;o__Clostridiales;f__Unclassified;g__Unclassified;s__Unclassified	0	0	0	0	0	0	0	0	0	0	0	0	0	0	0	0	0	0	7
OTU_1210		91.8317		0	k__Bacteria;p__Firmicutes;c__Clostridia;o__Clostridiales;f__Unclassified;g__Unclassified;s__Unclassified	0	0	0	0	0	0	0	0	0	0	0	0	6	0	0	0	3	0	0
OTU_348		91.8317		0	k__Bacteria;p__Firmicutes;c__Clostridia;o__Clostridiales;f__Unclassified;g__Unclassified;s__Unclassified	0	0	0	0	0	0	0	0	0	0	0	0	2	0	0	0	0	0	0
OTU_164		91.5423		0	k__Bacteria;p__Firmicutes;c__Clostridia;o__Clostridiales;f__Unclassified;g__Unclassified;s__Unclassified	0	0	0	0	0	0	0	0	0	0	0	0	0	4	0	0	0	0	0
OTU_3512		91.5423		0	k__Bacteria;p__Firmicutes;c__Clostridia;o__Clostridiales;f__Unclassified;g__Unclassified;s__Unclassified	0	0	0	0	0	0	0	0	0	0	0	0	0	0	0	2	0	0	0
OTU_3261		91.4425		0	k__Bacteria;p__Firmicutes;c__Clostridia;o__Clostridiales;f__Unclassified;g__Unclassified;s__Unclassified	0	0	0	0	0	0	0	0	0	0	0	0	0	0	0	0	0	0	10
OTU_1334		91.358		0	k__Bacteria;p__Firmicutes;c__Clostridia;o__Clostridiales;f__Unclassified;g__Unclassified;s__Unclassified	0	0	0	0	0	0	0	0	0	0	0	0	0	0	0	0	0	31	0
OTU_1081		91.3366		0	k__Bacteria;p__Firmicutes;c__Clostridia;o__Clostridiales;f__Unclassified;g__Unclassified;s__Unclassified	0	0	0	0	0	0	0	0	3	0	0	0	0	0	0	0	0	0	247
OTU_1565		91.3366		0	k__Bacteria;p__Firmicutes;c__Clostridia;o__Clostridiales;f__Unclassified;g__Unclassified;s__Unclassified	0	0	0	0	0	0	0	0	0	0	0	25	17	16	0	0	3	0	0
OTU_891		91.3151		0	k__Bacteria;p__Firmicutes;c__Clostridia;o__Clostridiales;f__Unclassified;g__Unclassified;s__Unclassified	0	0	0	0	0	0	0	0	0	0	0	0	0	0	3	0	0	0	0
OTU_3292		91.2935		0	k__Bacteria;p__Firmicutes;c__Clostridia;o__Clostridiales;f__Unclassified;g__Unclassified;s__Unclassified	0	0	0	0	0	0	0	0	0	0	0	0	0	0	2	0	0	0	0
OTU_1380		91.2195		0	k__Bacteria;p__Firmicutes;c__Clostridia;o__Clostridiales;f__Unclassified;g__Unclassified;s__Unclassified	0	0	0	2	0	0	0	0	0	0	0	0	0	0	0	0	0	0	0
OTU_1947		91.1111		0	k__Bacteria;p__Firmicutes;c__Clostridia;o__Clostridiales;f__Unclassified;g__Unclassified;s__Unclassified	0	0	0	2	0	0	0	0	0	0	0	0	0	0	0	0	0	0	7
OTU_224		91.1111		0	k__Bacteria;p__Firmicutes;c__Clostridia;o__Clostridiales;f__Unclassified;g__Unclassified;s__Unclassified	0	0	0	0	0	0	0	0	0	0	0	0	0	23	0	0	4	0	0
OTU_3613		91.1111		0	k__Bacteria;p__Firmicutes;c__Clostridia;o__Clostridiales;f__Unclassified;g__Unclassified;s__Unclassified	0	0	0	0	0	0	0	0	0	0	0	26	11	23	15	17	60	0	0
OTU_837		91.1111		0	k__Bacteria;p__Firmicutes;c__Clostridia;o__Clostridiales;f__Unclassified;g__Unclassified;s__Unclassified	0	0	0	7	0	0	0	0	0	0	0	0	3	3	0	0	0	0	0
OTU_440		91.067		0	k__Bacteria;p__Firmicutes;c__Clostridia;o__Clostridiales;f__Unclassified;g__Unclassified;s__Unclassified	0	0	0	0	0	0	0	0	0	0	0	3	0	0	0	0	0	0	0
OTU_395		90.9314		0	k__Bacteria;p__Firmicutes;c__Clostridia;o__Clostridiales;f__Unclassified;g__Unclassified;s__Unclassified	0	0	0	0	0	0	0	0	0	0	0	0	0	18	0	0	0	0	0
OTU_3568		90.8867		0	k__Bacteria;p__Firmicutes;c__Clostridia;o__Clostridiales;f__Unclassified;g__Unclassified;s__Unclassified	0	0	0	0	0	0	0	0	0	0	0	0	0	0	0	0	0	0	4
OTU_2413		90.8416		0	k__Bacteria;p__Firmicutes;c__Clostridia;o__Clostridiales;f__Unclassified;g__Unclassified;s__Unclassified	0	0	0	0	0	0	0	0	0	0	0	0	0	0	0	4	0	0	0
OTU_3960		90.796		0	k__Bacteria;p__Firmicutes;c__Clostridia;o__Clostridiales;f__Unclassified;g__Unclassified;s__Unclassified	0	0	0	0	0	0	0	0	0	0	0	0	0	0	2	0	0	0	0
OTU_1030		90.6173		0	k__Bacteria;p__Firmicutes;c__Clostridia;o__Clostridiales;f__Unclassified;g__Unclassified;s__Unclassified	0	0	0	0	0	0	0	0	0	0	0	0	0	0	0	14	0	0	0
OTU_1978		90.6173		0	k__Bacteria;p__Firmicutes;c__Clostridia;o__Clostridiales;f__Unclassified;g__Unclassified;s__Unclassified	0	0	0	0	0	0	0	0	0	0	0	0	0	0	0	0	0	39	9
OTU_3829		90.6173		0	k__Bacteria;p__Firmicutes;c__Clostridia;o__Clostridiales;f__Unclassified;g__Unclassified;s__Unclassified	0	0	0	0	0	0	0	0	0	0	0	0	0	0	0	0	0	0	4
OTU_18		90.22		0	k__Bacteria;p__Firmicutes;c__Clostridia;o__Clostridiales;f__Unclassified;g__Unclassified;s__Unclassified	0	0	0	0	0	0	0	0	0	0	0	37	0	0	8	0	0	0	0
OTU_4004		90.1235		0	k__Bacteria;p__Firmicutes;c__Clostridia;o__Clostridiales;f__Unclassified;g__Unclassified;s__Unclassified	0	0	0	0	0	0	0	0	0	0	0	0	0	0	0	0	0	2	0
OTU_3541		90.099		0	k__Bacteria;p__Firmicutes;c__Clostridia;o__Clostridiales;f__Unclassified;g__Unclassified;s__Unclassified	0	0	0	4	0	0	0	0	0	0	0	0	0	0	0	0	0	0	0
OTU_4069		90.099		0	k__Bacteria;p__Firmicutes;c__Clostridia;o__Clostridiales;f__Unclassified;g__Unclassified;s__Unclassified	0	0	0	0	0	0	0	0	0	0	0	0	0	10	0	0	0	0	0
	OTU_592		91.8519	0	k__Bacteria;p__Firmicutes;c__Clostridia;o__Clostridiales;f__Unclassified;g__Unclassified;s__Unclassified	0	5	0	0	0	0	0	0	0	0	0	0	0	0	0	0	0	0	0
OTU_3435		89.9761		0	k__Bacteria;p__Firmicutes;c__Clostridia;o__Unclassified;f__Unclassified;g__Unclassified;s__Unclassified	0	0	0	17	0	0	0	0	0	0	0	222	137	46	13	144	22	119	39
OTU_1074		89.9756		0	k__Bacteria;p__Firmicutes;c__Clostridia;o__Unclassified;f__Unclassified;g__Unclassified;s__Unclassified	0	0	32	0	22	0	3	0	0	0	0	256	42	182	22	66	64	10	33
OTU_1232		89.9756		0	k__Bacteria;p__Firmicutes;c__Clostridia;o__Unclassified;f__Unclassified;g__Unclassified;s__Unclassified	0	0	0	13	0	0	5	0	6	0	0	324	30	132	260	267	238	68	60
OTU_1406		89.9756		0	k__Bacteria;p__Firmicutes;c__Clostridia;o__Unclassified;f__Unclassified;g__Unclassified;s__Unclassified	0	0	0	2	0	0	0	0	0	0	0	47	4	105	8	0	59	2	92
OTU_1415		89.9756		0	k__Bacteria;p__Firmicutes;c__Clostridia;o__Unclassified;f__Unclassified;g__Unclassified;s__Unclassified	0	0	12	187	0	0	17	0	0	10	0	15	1150	441	59	241	85	582	1017
OTU_1587		89.9756		0	k__Bacteria;p__Firmicutes;c__Clostridia;o__Unclassified;f__Unclassified;g__Unclassified;s__Unclassified	0	0	0	2	0	0	0	0	0	0	0	0	0	0	0	0	0	9	11
OTU_1657		89.9756		0	k__Bacteria;p__Firmicutes;c__Clostridia;o__Unclassified;f__Unclassified;g__Unclassified;s__Unclassified	0	0	5	2	0	0	0	0	0	0	0	23	22	68	16	10	29	55	69
OTU_1728		89.9756		0	k__Bacteria;p__Firmicutes;c__Clostridia;o__Unclassified;f__Unclassified;g__Unclassified;s__Unclassified	0	0	57	0	0	0	0	0	0	0	0	0	0	0	0	0	0	0	0
OTU_1781		89.9756		0	k__Bacteria;p__Firmicutes;c__Clostridia;o__Unclassified;f__Unclassified;g__Unclassified;s__Unclassified	0	0	11	0	0	0	0	0	0	0	0	95	114	67	29	22	61	7	16
OTU_1861		89.9756		0	k__Bacteria;p__Firmicutes;c__Clostridia;o__Unclassified;f__Unclassified;g__Unclassified;s__Unclassified	0	0	0	21	0	0	0	0	0	0	0	0	4	36	0	25	0	548	351
OTU_1913		89.9756		0	k__Bacteria;p__Firmicutes;c__Clostridia;o__Unclassified;f__Unclassified;g__Unclassified;s__Unclassified	0	0	52	13	33	0	61	13	55	0	4	0	0	0	0	0	0	77	83
OTU_2095		89.9756		0	k__Bacteria;p__Firmicutes;c__Clostridia;o__Unclassified;f__Unclassified;g__Unclassified;s__Unclassified	0	0	0	13	0	0	0	2	0	0	0	0	0	0	0	0	0	318	1469
OTU_2209		89.9756		0	k__Bacteria;p__Firmicutes;c__Clostridia;o__Unclassified;f__Unclassified;g__Unclassified;s__Unclassified	0	0	0	3	0	0	0	0	0	0	0	0	0	0	0	0	0	0	0
OTU_2282		89.9756		0	k__Bacteria;p__Firmicutes;c__Clostridia;o__Unclassified;f__Unclassified;g__Unclassified;s__Unclassified	0	0	195	4	0	0	40	3	0	0	0	121	33	404	6	48	8	171	186
OTU_2396		89.9756		0	k__Bacteria;p__Firmicutes;c__Clostridia;o__Unclassified;f__Unclassified;g__Unclassified;s__Unclassified	0	0	0	0	0	0	0	0	0	0	0	21	2	18	0	0	0	0	0
OTU_249		89.9756		0	k__Bacteria;p__Firmicutes;c__Clostridia;o__Unclassified;f__Unclassified;g__Unclassified;s__Unclassified	0	0	24	0	0	0	0	0	0	4	0	0	0	0	0	0	0	46	31
OTU_2504		89.9756		0	k__Bacteria;p__Firmicutes;c__Clostridia;o__Unclassified;f__Unclassified;g__Unclassified;s__Unclassified	0	0	179	2	7	0	49	0	0	0	0	11	2	6	9	0	0	156	190
OTU_2774		89.9756		0	k__Bacteria;p__Firmicutes;c__Clostridia;o__Unclassified;f__Unclassified;g__Unclassified;s__Unclassified	0	0	72	26	0	0	2	0	0	0	0	81	365	53	24	26	85	43	234
OTU_292		89.9756		0	k__Bacteria;p__Firmicutes;c__Clostridia;o__Unclassified;f__Unclassified;g__Unclassified;s__Unclassified	0	0	32	34	0	0	4	0	0	0	3	65	170	246	49	130	106	382	212
OTU_2930		89.9756		0	k__Bacteria;p__Firmicutes;c__Clostridia;o__Unclassified;f__Unclassified;g__Unclassified;s__Unclassified	0	0	0	65	0	0	0	0	0	5	0	98	20	875	348	47	140	185	281
OTU_2960		89.9756		0	k__Bacteria;p__Firmicutes;c__Clostridia;o__Unclassified;f__Unclassified;g__Unclassified;s__Unclassified	0	0	0	11	0	0	0	0	0	0	0	22	7	3	5	0	27	13	63
OTU_3385		89.9756		0	k__Bacteria;p__Firmicutes;c__Clostridia;o__Unclassified;f__Unclassified;g__Unclassified;s__Unclassified	0	0	5	4556	0	0	0	0	0	46	0	4	355	85	17	4	10	312	5054
OTU_3474		89.9756		0	k__Bacteria;p__Firmicutes;c__Clostridia;o__Unclassified;f__Unclassified;g__Unclassified;s__Unclassified	0	0	0	359	0	0	0	0	0	0	0	160	433	179	17	244	58	154	452
OTU_360		89.9756		0	k__Bacteria;p__Firmicutes;c__Clostridia;o__Unclassified;f__Unclassified;g__Unclassified;s__Unclassified	0	0	2	63	0	0	0	0	0	0	0	51	92	30	15	157	48	162	131
OTU_3708		89.9756		0	k__Bacteria;p__Firmicutes;c__Clostridia;o__Unclassified;f__Unclassified;g__Unclassified;s__Unclassified	0	0	0	0	0	0	0	0	0	0	0	2	0	0	0	0	0	0	0
OTU_3837		89.9756		0	k__Bacteria;p__Firmicutes;c__Clostridia;o__Unclassified;f__Unclassified;g__Unclassified;s__Unclassified	0	0	0	234	0	0	10	0	0	0	0	4252	729	10144	2251	6779	765	6145	1540
OTU_3842		89.9756		0	k__Bacteria;p__Firmicutes;c__Clostridia;o__Unclassified;f__Unclassified;g__Unclassified;s__Unclassified	0	0	0	6	0	0	0	0	0	0	0	7	6	6	4	6	10	4	19
OTU_3880		89.9756		0	k__Bacteria;p__Firmicutes;c__Clostridia;o__Unclassified;f__Unclassified;g__Unclassified;s__Unclassified	0	0	7	12	4	0	0	0	0	0	0	34	57	372	10	66	42	34	125
OTU_503		89.9756		0	k__Bacteria;p__Firmicutes;c__Clostridia;o__Unclassified;f__Unclassified;g__Unclassified;s__Unclassified	0	0	346	22	12	0	0	0	0	0	0	478	103	460	88	319	181	412	271
OTU_581		89.9756		0	k__Bacteria;p__Firmicutes;c__Clostridia;o__Unclassified;f__Unclassified;g__Unclassified;s__Unclassified	0	0	0	0	0	0	0	0	0	0	0	0	3	4174	141	0	4	0	70
OTU_629		89.9756		0	k__Bacteria;p__Firmicutes;c__Clostridia;o__Unclassified;f__Unclassified;g__Unclassified;s__Unclassified	0	0	0	0	0	0	0	0	0	0	0	2	11	35	9	33	0	4	38
OTU_673		89.9756		0	k__Bacteria;p__Firmicutes;c__Clostridia;o__Unclassified;f__Unclassified;g__Unclassified;s__Unclassified	0	0	82	29	2	0	0	0	0	0	0	13	7	21	7	14	8	61	53
OTU_845		89.9756		0	k__Bacteria;p__Firmicutes;c__Clostridia;o__Unclassified;f__Unclassified;g__Unclassified;s__Unclassified	0	0	19	0	3	0	5	0	0	0	0	25	44	27	10	9	10	8	10
OTU_917		89.9756		0	k__Bacteria;p__Firmicutes;c__Clostridia;o__Unclassified;f__Unclassified;g__Unclassified;s__Unclassified	0	0	262	27	0	0	18	0	0	0	0	4	60	52	4	26	30	47	7
OTU_3496		89.9522		0	k__Bacteria;p__Firmicutes;c__Clostridia;o__Unclassified;f__Unclassified;g__Unclassified;s__Unclassified	0	0	0	0	0	0	2	0	0	0	0	3	0	0	4	61	0	0	6
OTU_112		89.951		0	k__Bacteria;p__Firmicutes;c__Clostridia;o__Unclassified;f__Unclassified;g__Unclassified;s__Unclassified	0	0	0	0	0	0	0	0	0	0	0	0	6	43	0	48	2	0	52
OTU_1154		89.951		0	k__Bacteria;p__Firmicutes;c__Clostridia;o__Unclassified;f__Unclassified;g__Unclassified;s__Unclassified	0	0	0	0	0	0	0	0	0	0	0	0	0	0	0	0	0	0	34
OTU_1573		89.951		0	k__Bacteria;p__Firmicutes;c__Clostridia;o__Unclassified;f__Unclassified;g__Unclassified;s__Unclassified	0	0	6	0	0	0	0	0	0	0	0	0	0	0	0	0	0	2	0
OTU_167		89.951		0	k__Bacteria;p__Firmicutes;c__Clostridia;o__Unclassified;f__Unclassified;g__Unclassified;s__Unclassified	0	0	0	0	0	0	18	0	0	0	0	2	6	0	4	0	2	0	3
OTU_2172		89.951		0	k__Bacteria;p__Firmicutes;c__Clostridia;o__Unclassified;f__Unclassified;g__Unclassified;s__Unclassified	0	0	14	74	2	0	0	0	9	0	0	11	8	94	6	2	10	9	143
OTU_2318		89.951		0	k__Bacteria;p__Firmicutes;c__Clostridia;o__Unclassified;f__Unclassified;g__Unclassified;s__Unclassified	0	0	0	2	0	0	0	0	0	0	0	0	36	27	0	0	0	0	5
OTU_3		89.951		0	k__Bacteria;p__Firmicutes;c__Clostridia;o__Unclassified;f__Unclassified;g__Unclassified;s__Unclassified	0	0	0	0	0	0	0	0	0	0	0	0	0	0	0	0	0	2	0
OTU_3155		89.951		0	k__Bacteria;p__Firmicutes;c__Clostridia;o__Unclassified;f__Unclassified;g__Unclassified;s__Unclassified	0	0	0	0	0	0	0	0	0	0	0	0	0	0	0	0	0	5	0
OTU_3238		89.951		0	k__Bacteria;p__Firmicutes;c__Clostridia;o__Unclassified;f__Unclassified;g__Unclassified;s__Unclassified	0	0	0	0	0	0	0	0	0	0	0	0	6	0	0	8	0	2	11
OTU_3648		89.951		0	k__Bacteria;p__Firmicutes;c__Clostridia;o__Unclassified;f__Unclassified;g__Unclassified;s__Unclassified	0	0	0	0	0	0	0	0	0	0	0	15	9	6	3	0	4	0	0
OTU_3701		89.951		0	k__Bacteria;p__Firmicutes;c__Clostridia;o__Unclassified;f__Unclassified;g__Unclassified;s__Unclassified	0	0	0	15	0	0	0	0	0	0	0	0	0	0	0	0	0	3	6
OTU_3744		89.951		0	k__Bacteria;p__Firmicutes;c__Clostridia;o__Unclassified;f__Unclassified;g__Unclassified;s__Unclassified	0	0	0	0	0	0	0	0	0	0	0	0	0	0	0	2	4	2	7
OTU_3753		89.951		0	k__Bacteria;p__Firmicutes;c__Clostridia;o__Unclassified;f__Unclassified;g__Unclassified;s__Unclassified	0	0	0	0	0	0	0	0	0	0	0	0	0	6	0	9	0	2	3
OTU_3839		89.951		0	k__Bacteria;p__Firmicutes;c__Clostridia;o__Unclassified;f__Unclassified;g__Unclassified;s__Unclassified	0	0	0	0	0	0	0	0	0	0	0	0	0	0	0	0	0	3	0
OTU_3957		89.951		0	k__Bacteria;p__Firmicutes;c__Clostridia;o__Unclassified;f__Unclassified;g__Unclassified;s__Unclassified	0	0	0	2	0	0	0	0	0	0	0	12	25	67	5	17	39	8	59
OTU_533		89.951		0	k__Bacteria;p__Firmicutes;c__Clostridia;o__Unclassified;f__Unclassified;g__Unclassified;s__Unclassified	0	0	0	7	0	0	0	0	0	0	0	0	0	0	0	0	0	0	9
OTU_560		89.951		0	k__Bacteria;p__Firmicutes;c__Clostridia;o__Unclassified;f__Unclassified;g__Unclassified;s__Unclassified	0	0	6	5	0	0	0	0	0	4	0	12	90	79	29	30	30	2	0
OTU_789		89.951		0	k__Bacteria;p__Firmicutes;c__Clostridia;o__Unclassified;f__Unclassified;g__Unclassified;s__Unclassified	0	0	0	23	0	0	0	0	0	0	0	8	9	12	4	17	26	0	26
OTU_952		89.951		0	k__Bacteria;p__Firmicutes;c__Clostridia;o__Unclassified;f__Unclassified;g__Unclassified;s__Unclassified	0	0	0	35	0	0	0	0	0	0	0	16	0	9	3	0	10	18	42
OTU_1026		89.9263		0	k__Bacteria;p__Firmicutes;c__Clostridia;o__Unclassified;f__Unclassified;g__Unclassified;s__Unclassified	0	0	0	0	0	0	0	0	0	0	0	0	0	0	0	3	0	0	0
OTU_1330		89.9263		0	k__Bacteria;p__Firmicutes;c__Clostridia;o__Unclassified;f__Unclassified;g__Unclassified;s__Unclassified	0	0	0	0	0	0	0	0	0	0	0	0	0	41	2	0	0	2	11
OTU_1353		89.9263		0	k__Bacteria;p__Firmicutes;c__Clostridia;o__Unclassified;f__Unclassified;g__Unclassified;s__Unclassified	0	0	0	0	0	0	0	0	0	0	0	2	18	0	0	2	2	0	0
OTU_1382		89.9263		0	k__Bacteria;p__Firmicutes;c__Clostridia;o__Unclassified;f__Unclassified;g__Unclassified;s__Unclassified	0	0	0	7	0	0	0	0	0	0	0	0	0	0	0	0	0	0	0
OTU_1790		89.9263		0	k__Bacteria;p__Firmicutes;c__Clostridia;o__Unclassified;f__Unclassified;g__Unclassified;s__Unclassified	0	0	47	23	0	0	0	0	0	0	0	86	175	892	81	413	130	137	277
OTU_204		89.9263		0	k__Bacteria;p__Firmicutes;c__Clostridia;o__Unclassified;f__Unclassified;g__Unclassified;s__Unclassified	0	0	0	0	0	4	32	0	0	0	0	0	4	170	0	2	10	9	16
OTU_2054		89.9263		0	k__Bacteria;p__Firmicutes;c__Clostridia;o__Unclassified;f__Unclassified;g__Unclassified;s__Unclassified	0	0	0	4	0	0	0	0	0	0	0	0	0	0	0	0	0	44	26
OTU_2130		89.9263		0	k__Bacteria;p__Firmicutes;c__Clostridia;o__Unclassified;f__Unclassified;g__Unclassified;s__Unclassified	0	0	73	18	6	0	0	0	0	0	0	0	0	0	0	0	0	109	141
OTU_2151		89.9263		0	k__Bacteria;p__Firmicutes;c__Clostridia;o__Unclassified;f__Unclassified;g__Unclassified;s__Unclassified	0	0	0	2	0	0	0	0	0	0	0	0	0	0	0	0	0	18	19
OTU_2351		89.9263		0	k__Bacteria;p__Firmicutes;c__Clostridia;o__Unclassified;f__Unclassified;g__Unclassified;s__Unclassified	0	0	0	0	0	0	58	0	0	0	0	0	0	0	0	0	0	14	47
OTU_2391		89.9263		0	k__Bacteria;p__Firmicutes;c__Clostridia;o__Unclassified;f__Unclassified;g__Unclassified;s__Unclassified	0	0	0	3	0	0	0	0	0	0	0	0	0	0	0	0	0	0	0
OTU_2601		89.9263		0	k__Bacteria;p__Firmicutes;c__Clostridia;o__Unclassified;f__Unclassified;g__Unclassified;s__Unclassified	0	0	2	10	0	0	0	0	0	0	0	0	5	28	0	7	0	49	26
OTU_2605		89.9263		0	k__Bacteria;p__Firmicutes;c__Clostridia;o__Unclassified;f__Unclassified;g__Unclassified;s__Unclassified	0	0	42	13	0	0	10	0	0	5	0	3	17	22	2	18	20	28	0
OTU_285		89.9263		0	k__Bacteria;p__Firmicutes;c__Clostridia;o__Unclassified;f__Unclassified;g__Unclassified;s__Unclassified	0	0	0	4	0	0	0	0	0	0	0	9	5	9	2	9	4	2	5
OTU_3136		89.9263		0	k__Bacteria;p__Firmicutes;c__Clostridia;o__Unclassified;f__Unclassified;g__Unclassified;s__Unclassified	0	0	0	0	0	0	0	0	0	0	0	8	4	85	0	0	5	0	0
OTU_3415		89.9263		0	k__Bacteria;p__Firmicutes;c__Clostridia;o__Unclassified;f__Unclassified;g__Unclassified;s__Unclassified	0	0	9	0	0	0	0	0	0	0	0	0	0	0	0	0	0	11	18
OTU_3428		89.9263		0	k__Bacteria;p__Firmicutes;c__Clostridia;o__Unclassified;f__Unclassified;g__Unclassified;s__Unclassified	0	0	0	0	0	0	0	0	0	0	0	0	8	0	2	8	3	11	6
OTU_3573		89.9263		0	k__Bacteria;p__Firmicutes;c__Clostridia;o__Unclassified;f__Unclassified;g__Unclassified;s__Unclassified	0	0	0	2	0	0	0	0	0	0	0	0	0	10	0	0	0	3	3
OTU_3776		89.9263		0	k__Bacteria;p__Firmicutes;c__Clostridia;o__Unclassified;f__Unclassified;g__Unclassified;s__Unclassified	0	0	0	0	0	0	0	0	0	0	0	13	0	0	0	48	0	156	21
OTU_3864		89.9263		0	k__Bacteria;p__Firmicutes;c__Clostridia;o__Unclassified;f__Unclassified;g__Unclassified;s__Unclassified	0	0	0	9	0	0	0	0	0	0	0	0	0	0	0	0	0	0	0
OTU_3945		89.9263		0	k__Bacteria;p__Firmicutes;c__Clostridia;o__Unclassified;f__Unclassified;g__Unclassified;s__Unclassified	0	0	5	25	0	0	0	0	0	0	0	0	0	0	0	0	0	17	140
OTU_3948		89.9263		0	k__Bacteria;p__Firmicutes;c__Clostridia;o__Unclassified;f__Unclassified;g__Unclassified;s__Unclassified	0	0	0	2	0	0	0	0	0	0	0	24	5	17	0	0	2	25	16
OTU_4016		89.9263		0	k__Bacteria;p__Firmicutes;c__Clostridia;o__Unclassified;f__Unclassified;g__Unclassified;s__Unclassified	0	0	0	0	0	0	0	0	0	0	0	0	2	22	0	0	0	0	4
OTU_4053		89.9263		0	k__Bacteria;p__Firmicutes;c__Clostridia;o__Unclassified;f__Unclassified;g__Unclassified;s__Unclassified	0	0	0	0	0	0	0	0	0	0	0	2	0	0	0	0	0	0	0
OTU_4081		89.9263		0	k__Bacteria;p__Firmicutes;c__Clostridia;o__Unclassified;f__Unclassified;g__Unclassified;s__Unclassified	0	0	3	123	0	0	0	0	0	0	0	30	89	123	17	132	159	221	939
OTU_4089		89.9263		0	k__Bacteria;p__Firmicutes;c__Clostridia;o__Unclassified;f__Unclassified;g__Unclassified;s__Unclassified	0	0	0	0	0	0	0	0	0	0	0	13	5	79	0	12	7	2	16
OTU_731		89.9263		0	k__Bacteria;p__Firmicutes;c__Clostridia;o__Unclassified;f__Unclassified;g__Unclassified;s__Unclassified	0	0	0	14	0	0	0	0	0	0	0	0	0	0	0	0	0	2	6
OTU_1012		89.9015		0	k__Bacteria;p__Firmicutes;c__Clostridia;o__Unclassified;f__Unclassified;g__Unclassified;s__Unclassified	0	0	0	11	0	0	0	0	0	0	0	0	96	0	0	0	0	39	6
OTU_1049		89.9015		0	k__Bacteria;p__Firmicutes;c__Clostridia;o__Unclassified;f__Unclassified;g__Unclassified;s__Unclassified	0	0	5	12	0	0	0	0	0	0	0	6	35	17	0	24	55	0	51
OTU_1121		89.9015		0	k__Bacteria;p__Firmicutes;c__Clostridia;o__Unclassified;f__Unclassified;g__Unclassified;s__Unclassified	0	0	0	3	0	0	9	0	0	0	0	0	0	0	0	0	0	0	0
OTU_1926		89.9015		0	k__Bacteria;p__Firmicutes;c__Clostridia;o__Unclassified;f__Unclassified;g__Unclassified;s__Unclassified	0	0	0	0	0	0	0	0	0	0	0	6	0	0	0	0	0	0	0
OTU_2116		89.9015		0	k__Bacteria;p__Firmicutes;c__Clostridia;o__Unclassified;f__Unclassified;g__Unclassified;s__Unclassified	0	0	0	2	0	0	0	0	0	0	0	0	0	60	24	0	5	7	83
OTU_2252		89.9015		0	k__Bacteria;p__Firmicutes;c__Clostridia;o__Unclassified;f__Unclassified;g__Unclassified;s__Unclassified	0	0	0	2	0	0	2	0	55	0	0	4	0	40	11	26	7	8	55
OTU_230		89.9015		0	k__Bacteria;p__Firmicutes;c__Clostridia;o__Unclassified;f__Unclassified;g__Unclassified;s__Unclassified	0	0	8	0	0	0	3	0	0	0	0	4	2	162	3	2	43	0	11
OTU_2495		89.9015		0	k__Bacteria;p__Firmicutes;c__Clostridia;o__Unclassified;f__Unclassified;g__Unclassified;s__Unclassified	0	0	0	16	0	0	0	0	0	0	0	0	0	0	2	0	14	16	4
OTU_2526		89.9015		0	k__Bacteria;p__Firmicutes;c__Clostridia;o__Unclassified;f__Unclassified;g__Unclassified;s__Unclassified	0	0	0	0	0	0	0	0	0	0	0	195	49	201	257	408	380	0	0
OTU_2648		89.9015		0	k__Bacteria;p__Firmicutes;c__Clostridia;o__Unclassified;f__Unclassified;g__Unclassified;s__Unclassified	0	0	0	0	0	0	0	0	0	0	0	0	2	3	0	0	3	0	3
OTU_2739		89.9015		0	k__Bacteria;p__Firmicutes;c__Clostridia;o__Unclassified;f__Unclassified;g__Unclassified;s__Unclassified	0	0	0	0	0	0	0	0	0	0	0	0	0	0	0	0	0	2	0
OTU_2981		89.9015		0	k__Bacteria;p__Firmicutes;c__Clostridia;o__Unclassified;f__Unclassified;g__Unclassified;s__Unclassified	0	0	0	0	0	0	16	0	0	0	0	0	2	0	0	0	0	0	0
OTU_308		89.9015		0	k__Bacteria;p__Firmicutes;c__Clostridia;o__Unclassified;f__Unclassified;g__Unclassified;s__Unclassified	0	0	7	0	0	0	0	0	0	0	0	0	0	0	0	0	0	0	0
OTU_3240		89.9015		0	k__Bacteria;p__Firmicutes;c__Clostridia;o__Unclassified;f__Unclassified;g__Unclassified;s__Unclassified	0	0	0	0	0	0	0	7	2	0	0	45	25	159	7	62	11	22	7
OTU_3291		89.9015		0	k__Bacteria;p__Firmicutes;c__Clostridia;o__Unclassified;f__Unclassified;g__Unclassified;s__Unclassified	0	0	0	0	0	0	12	0	0	0	0	0	6	27	2	0	3	0	8
OTU_3447		89.9015		0	k__Bacteria;p__Firmicutes;c__Clostridia;o__Unclassified;f__Unclassified;g__Unclassified;s__Unclassified	0	0	0	20	0	0	9	0	0	0	0	21	2	24	12	35	63	27	43
OTU_3679		89.9015		0	k__Bacteria;p__Firmicutes;c__Clostridia;o__Unclassified;f__Unclassified;g__Unclassified;s__Unclassified	0	0	0	0	0	0	3	0	0	2	0	5	0	7	0	3	8	21	53
OTU_3796		89.9015		0	k__Bacteria;p__Firmicutes;c__Clostridia;o__Unclassified;f__Unclassified;g__Unclassified;s__Unclassified	0	0	0	6	0	0	0	0	0	0	0	0	1099	1935	123	66	0	274	2419
OTU_3898		89.9015		0	k__Bacteria;p__Firmicutes;c__Clostridia;o__Unclassified;f__Unclassified;g__Unclassified;s__Unclassified	0	0	0	0	0	0	0	0	0	0	0	77	42	239	44	63	4	0	17
OTU_871		89.9015		0	k__Bacteria;p__Firmicutes;c__Clostridia;o__Unclassified;f__Unclassified;g__Unclassified;s__Unclassified	0	0	0	0	0	0	0	0	0	0	0	0	0	0	0	0	0	2	0
OTU_1209		89.8765		0	k__Bacteria;p__Firmicutes;c__Clostridia;o__Unclassified;f__Unclassified;g__Unclassified;s__Unclassified	0	0	0	0	0	0	6	0	0	0	0	2	8	0	0	0	7	2	3
OTU_1917		89.8765		0	k__Bacteria;p__Firmicutes;c__Clostridia;o__Unclassified;f__Unclassified;g__Unclassified;s__Unclassified	0	0	0	14	0	0	0	0	0	0	0	2	3	13	0	5	2	3	48
OTU_2196		89.8765		0	k__Bacteria;p__Firmicutes;c__Clostridia;o__Unclassified;f__Unclassified;g__Unclassified;s__Unclassified	0	0	35	0	0	0	0	0	0	0	0	0	12	0	2	0	0	2	3
OTU_2286		89.8765		0	k__Bacteria;p__Firmicutes;c__Clostridia;o__Unclassified;f__Unclassified;g__Unclassified;s__Unclassified	0	0	0	0	0	0	0	0	0	0	0	0	0	0	0	2	0	0	0
OTU_2346		89.8765		0	k__Bacteria;p__Firmicutes;c__Clostridia;o__Unclassified;f__Unclassified;g__Unclassified;s__Unclassified	0	0	0	0	0	0	0	0	0	0	0	3	0	3	0	0	4	0	0
OTU_3043		89.8765		0	k__Bacteria;p__Firmicutes;c__Clostridia;o__Unclassified;f__Unclassified;g__Unclassified;s__Unclassified	0	0	0	0	0	0	0	0	0	0	0	0	0	11	0	0	0	0	0
OTU_3470		89.8765		0	k__Bacteria;p__Firmicutes;c__Clostridia;o__Unclassified;f__Unclassified;g__Unclassified;s__Unclassified	0	0	0	0	0	0	0	0	0	0	0	0	0	0	0	2	0	0	0
OTU_3756		89.8765		0	k__Bacteria;p__Firmicutes;c__Clostridia;o__Unclassified;f__Unclassified;g__Unclassified;s__Unclassified	0	0	0	0	0	0	42	0	0	0	0	0	0	0	0	0	0	2	43
OTU_3982		89.8765		0	k__Bacteria;p__Firmicutes;c__Clostridia;o__Unclassified;f__Unclassified;g__Unclassified;s__Unclassified	0	0	0	0	0	0	0	0	0	0	0	0	23	0	0	3	7	2	24
OTU_456		89.8765		0	k__Bacteria;p__Firmicutes;c__Clostridia;o__Unclassified;f__Unclassified;g__Unclassified;s__Unclassified	0	0	0	0	0	0	0	0	0	0	0	4	2	4	0	0	0	20	0
OTU_535		89.8765		0	k__Bacteria;p__Firmicutes;c__Clostridia;o__Unclassified;f__Unclassified;g__Unclassified;s__Unclassified	0	0	0	0	0	0	0	0	0	0	0	0	0	0	0	0	0	17	27
OTU_583		89.8765		0	k__Bacteria;p__Firmicutes;c__Clostridia;o__Unclassified;f__Unclassified;g__Unclassified;s__Unclassified	0	0	0	3	0	0	0	0	0	0	0	2	2	3	0	2	2	9	7
OTU_702		89.8765		0	k__Bacteria;p__Firmicutes;c__Clostridia;o__Unclassified;f__Unclassified;g__Unclassified;s__Unclassified	0	0	0	0	0	0	0	0	0	0	0	0	2	0	14	0	33	0	0
OTU_904		89.8765		0	k__Bacteria;p__Firmicutes;c__Clostridia;o__Unclassified;f__Unclassified;g__Unclassified;s__Unclassified	0	0	0	0	0	0	0	0	0	0	0	0	0	0	0	0	0	0	3
OTU_1208		89.8515		0	k__Bacteria;p__Firmicutes;c__Clostridia;o__Unclassified;f__Unclassified;g__Unclassified;s__Unclassified	0	0	0	0	0	0	0	0	0	0	0	0	2	0	3	0	10	0	0
OTU_1373		89.8515		0	k__Bacteria;p__Firmicutes;c__Clostridia;o__Unclassified;f__Unclassified;g__Unclassified;s__Unclassified	0	0	0	0	0	0	0	0	0	0	0	0	3	0	0	0	0	2	0
OTU_2217		89.8515		0	k__Bacteria;p__Firmicutes;c__Clostridia;o__Unclassified;f__Unclassified;g__Unclassified;s__Unclassified	0	0	0	0	0	0	0	0	0	0	0	5	12	161	3	0	0	18	25
OTU_2418		89.8515		0	k__Bacteria;p__Firmicutes;c__Clostridia;o__Unclassified;f__Unclassified;g__Unclassified;s__Unclassified	0	0	0	0	0	0	0	0	0	0	0	0	4	0	0	11	5	0	0
OTU_3403		89.8515		0	k__Bacteria;p__Firmicutes;c__Clostridia;o__Unclassified;f__Unclassified;g__Unclassified;s__Unclassified	0	0	0	2	0	0	0	0	0	0	0	0	0	0	0	0	0	0	0
OTU_3546		89.8515		0	k__Bacteria;p__Firmicutes;c__Clostridia;o__Unclassified;f__Unclassified;g__Unclassified;s__Unclassified	0	0	0	0	0	0	0	0	0	0	0	0	0	0	0	0	0	0	20
OTU_1158		89.8263		0	k__Bacteria;p__Firmicutes;c__Clostridia;o__Unclassified;f__Unclassified;g__Unclassified;s__Unclassified	0	0	0	0	0	0	0	0	0	0	0	0	0	77	0	0	0	0	0
OTU_135		89.8263		0	k__Bacteria;p__Firmicutes;c__Clostridia;o__Unclassified;f__Unclassified;g__Unclassified;s__Unclassified	0	0	0	0	0	0	0	0	0	0	0	0	0	0	0	0	2	0	18
OTU_1700		89.8263		0	k__Bacteria;p__Firmicutes;c__Clostridia;o__Unclassified;f__Unclassified;g__Unclassified;s__Unclassified	0	0	0	0	0	0	3	0	6	0	0	13	23	53	2	4	15	0	18
OTU_3549		89.8263		0	k__Bacteria;p__Firmicutes;c__Clostridia;o__Unclassified;f__Unclassified;g__Unclassified;s__Unclassified	0	0	0	0	3	0	0	0	0	0	0	0	0	0	0	0	0	4	4
OTU_3671		89.8263		0	k__Bacteria;p__Firmicutes;c__Clostridia;o__Unclassified;f__Unclassified;g__Unclassified;s__Unclassified	0	0	0	0	0	0	0	0	0	3	0	0	0	0	0	0	0	0	0
OTU_558		89.8263		0	k__Bacteria;p__Firmicutes;c__Clostridia;o__Unclassified;f__Unclassified;g__Unclassified;s__Unclassified	0	0	0	0	0	0	0	0	0	0	0	0	0	0	0	0	2	2	0
OTU_2903		89.8058		0	k__Bacteria;p__Firmicutes;c__Clostridia;o__Unclassified;f__Unclassified;g__Unclassified;s__Unclassified	0	0	0	0	0	0	0	0	0	0	0	0	0	0	0	0	0	4	0
OTU_2427		89.801		0	k__Bacteria;p__Firmicutes;c__Clostridia;o__Unclassified;f__Unclassified;g__Unclassified;s__Unclassified	0	0	0	0	0	0	0	0	0	0	0	0	9	0	0	0	0	0	0
OTU_3329		89.801		0	k__Bacteria;p__Firmicutes;c__Clostridia;o__Unclassified;f__Unclassified;g__Unclassified;s__Unclassified	0	0	0	0	0	0	2	0	0	2	0	0	13	45	3	7	2	3	34
OTU_3084		89.7756		0	k__Bacteria;p__Firmicutes;c__Clostridia;o__Unclassified;f__Unclassified;g__Unclassified;s__Unclassified	0	0	0	0	3	0	0	0	0	0	0	0	0	0	0	0	0	0	0
OTU_1465		89.7561		0	k__Bacteria;p__Firmicutes;c__Clostridia;o__Unclassified;f__Unclassified;g__Unclassified;s__Unclassified	0	0	0	5	0	0	0	0	0	0	0	0	4	0	0	7	5	0	7
OTU_2588		89.7311		0	k__Bacteria;p__Firmicutes;c__Clostridia;o__Unclassified;f__Unclassified;g__Unclassified;s__Unclassified	0	0	0	0	0	0	0	0	0	0	0	4	0	30	2	0	0	2	0
OTU_2602		89.7059		0	k__Bacteria;p__Firmicutes;c__Clostridia;o__Unclassified;f__Unclassified;g__Unclassified;s__Unclassified	0	0	0	0	0	0	0	0	0	0	0	2	0	0	0	0	0	0	0
OTU_2851		89.7059		0	k__Bacteria;p__Firmicutes;c__Clostridia;o__Unclassified;f__Unclassified;g__Unclassified;s__Unclassified	0	0	0	0	0	0	0	0	0	0	0	0	0	0	0	0	0	4	0
OTU_528		89.7059		0	k__Bacteria;p__Firmicutes;c__Clostridia;o__Unclassified;f__Unclassified;g__Unclassified;s__Unclassified	0	0	0	0	0	0	0	0	0	0	0	0	0	0	0	0	2	3	0
OTU_2435		89.6806		0	k__Bacteria;p__Firmicutes;c__Clostridia;o__Unclassified;f__Unclassified;g__Unclassified;s__Unclassified	0	0	0	2	0	0	0	0	0	0	0	0	0	0	0	0	0	364	94
OTU_2784		89.6806		0	k__Bacteria;p__Firmicutes;c__Clostridia;o__Unclassified;f__Unclassified;g__Unclassified;s__Unclassified	0	0	0	0	0	0	0	0	0	0	0	0	0	0	0	0	0	3	0
OTU_2951		89.6806		0	k__Bacteria;p__Firmicutes;c__Clostridia;o__Unclassified;f__Unclassified;g__Unclassified;s__Unclassified	0	0	0	0	0	0	0	5	0	0	0	0	0	6	0	0	0	0	0
OTU_3848		89.6806		0	k__Bacteria;p__Firmicutes;c__Clostridia;o__Unclassified;f__Unclassified;g__Unclassified;s__Unclassified	0	0	0	0	0	0	0	0	0	0	0	0	0	0	0	2	2	0	0
OTU_1118		89.6552		0	k__Bacteria;p__Firmicutes;c__Clostridia;o__Unclassified;f__Unclassified;g__Unclassified;s__Unclassified	0	0	0	0	0	0	9	0	0	0	0	0	0	0	0	0	0	0	0
OTU_2707		89.6552		0	k__Bacteria;p__Firmicutes;c__Clostridia;o__Unclassified;f__Unclassified;g__Unclassified;s__Unclassified	0	0	0	0	0	0	0	0	0	0	0	0	0	0	0	0	0	0	1041
OTU_2846		89.6552		0	k__Bacteria;p__Firmicutes;c__Clostridia;o__Unclassified;f__Unclassified;g__Unclassified;s__Unclassified	0	0	0	0	0	0	0	0	0	0	0	2	0	0	0	4	0	0	0
OTU_432		89.6552		0	k__Bacteria;p__Firmicutes;c__Clostridia;o__Unclassified;f__Unclassified;g__Unclassified;s__Unclassified	0	0	0	0	0	0	0	0	0	0	0	0	0	0	0	0	0	6	0
OTU_1684		89.6296		0	k__Bacteria;p__Firmicutes;c__Clostridia;o__Unclassified;f__Unclassified;g__Unclassified;s__Unclassified	0	0	0	0	0	0	0	0	0	0	0	0	0	5	0	0	0	11	78
OTU_2298		89.6296		0	k__Bacteria;p__Firmicutes;c__Clostridia;o__Unclassified;f__Unclassified;g__Unclassified;s__Unclassified	0	0	0	0	0	0	0	0	0	0	0	2	0	0	0	0	3	0	0
OTU_2902		89.6296		0	k__Bacteria;p__Firmicutes;c__Clostridia;o__Unclassified;f__Unclassified;g__Unclassified;s__Unclassified	0	0	3	2	0	0	0	0	0	0	0	0	0	0	0	4	0	2	3
OTU_2908		89.6296		0	k__Bacteria;p__Firmicutes;c__Clostridia;o__Unclassified;f__Unclassified;g__Unclassified;s__Unclassified	0	0	0	2	7	0	2	0	0	0	0	0	0	0	0	0	0	0	0
OTU_3845		89.6296		0	k__Bacteria;p__Firmicutes;c__Clostridia;o__Unclassified;f__Unclassified;g__Unclassified;s__Unclassified	0	0	0	0	0	0	0	0	0	0	0	0	0	0	0	0	0	0	3
OTU_484		89.6296		0	k__Bacteria;p__Firmicutes;c__Clostridia;o__Unclassified;f__Unclassified;g__Unclassified;s__Unclassified	0	0	0	0	0	0	0	0	0	0	0	2	0	0	0	3	0	0	0
OTU_725		89.6296		0	k__Bacteria;p__Firmicutes;c__Clostridia;o__Unclassified;f__Unclassified;g__Unclassified;s__Unclassified	0	0	0	2	0	0	0	0	0	0	0	22	7	5	12	16	2	0	3
OTU_835		89.6296		0	k__Bacteria;p__Firmicutes;c__Clostridia;o__Unclassified;f__Unclassified;g__Unclassified;s__Unclassified	0	0	0	0	0	0	0	0	0	0	0	6	0	34	0	10	6	0	0
OTU_1132		89.604		0	k__Bacteria;p__Firmicutes;c__Clostridia;o__Unclassified;f__Unclassified;g__Unclassified;s__Unclassified	0	0	0	0	0	0	0	0	0	0	0	0	0	42	0	2	5	0	0
OTU_1685		89.604		0	k__Bacteria;p__Firmicutes;c__Clostridia;o__Unclassified;f__Unclassified;g__Unclassified;s__Unclassified	0	0	0	4	0	0	0	0	0	0	0	0	0	0	0	2	6	0	4
OTU_2771		89.604		0	k__Bacteria;p__Firmicutes;c__Clostridia;o__Unclassified;f__Unclassified;g__Unclassified;s__Unclassified	0	0	0	0	0	0	0	0	0	0	0	0	0	0	0	0	2	0	10
OTU_398		89.604		0	k__Bacteria;p__Firmicutes;c__Clostridia;o__Unclassified;f__Unclassified;g__Unclassified;s__Unclassified	0	0	0	2	0	0	0	0	0	0	0	0	0	0	0	0	0	8	0
OTU_4070		89.604		0	k__Bacteria;p__Firmicutes;c__Clostridia;o__Unclassified;f__Unclassified;g__Unclassified;s__Unclassified	0	0	0	0	0	0	0	0	0	0	0	2	0	3	0	7	25	0	0
OTU_4078		89.604		0	k__Bacteria;p__Firmicutes;c__Clostridia;o__Unclassified;f__Unclassified;g__Unclassified;s__Unclassified	0	0	0	0	0	0	0	0	0	0	0	0	4	11	0	0	3	19	10
OTU_14		89.5782		0	k__Bacteria;p__Firmicutes;c__Clostridia;o__Unclassified;f__Unclassified;g__Unclassified;s__Unclassified	0	0	0	0	0	0	0	0	0	0	0	0	0	0	0	0	0	0	27
OTU_17		89.5782		0	k__Bacteria;p__Firmicutes;c__Clostridia;o__Unclassified;f__Unclassified;g__Unclassified;s__Unclassified	0	0	0	0	0	0	0	0	0	0	0	0	0	7	0	0	0	0	0
OTU_1367		89.5377		0	k__Bacteria;p__Firmicutes;c__Clostridia;o__Unclassified;f__Unclassified;g__Unclassified;s__Unclassified	0	0	0	0	0	0	0	0	0	4	0	132	21	3	0	7	7	2	15
OTU_3644		89.4866		0	k__Bacteria;p__Firmicutes;c__Clostridia;o__Unclassified;f__Unclassified;g__Unclassified;s__Unclassified	0	0	0	0	0	0	0	0	0	0	0	0	2	0	0	2	0	0	0
OTU_2598		89.4089		0	k__Bacteria;p__Firmicutes;c__Clostridia;o__Unclassified;f__Unclassified;g__Unclassified;s__Unclassified	0	0	0	0	0	0	0	0	0	2	0	0	15	3	0	0	10	0	0
OTU_3473		89.4089		0	k__Bacteria;p__Firmicutes;c__Clostridia;o__Unclassified;f__Unclassified;g__Unclassified;s__Unclassified	0	0	0	0	0	0	0	0	0	0	0	0	0	0	0	3	0	0	0
OTU_453		89.4089		0	k__Bacteria;p__Firmicutes;c__Clostridia;o__Unclassified;f__Unclassified;g__Unclassified;s__Unclassified	0	0	0	0	0	0	0	0	0	0	0	0	0	0	0	0	0	0	3
OTU_3501		89.3827		0	k__Bacteria;p__Firmicutes;c__Clostridia;o__Unclassified;f__Unclassified;g__Unclassified;s__Unclassified	0	0	3	0	0	0	0	0	0	0	0	0	0	11	0	0	0	2	17
OTU_4087		89.3827		0	k__Bacteria;p__Firmicutes;c__Clostridia;o__Unclassified;f__Unclassified;g__Unclassified;s__Unclassified	0	0	0	0	0	0	0	0	0	0	0	0	0	3	0	0	0	0	0
OTU_2797		89.3564		0	k__Bacteria;p__Firmicutes;c__Clostridia;o__Unclassified;f__Unclassified;g__Unclassified;s__Unclassified	0	0	0	32	0	0	0	0	0	0	0	0	2	3	0	0	0	2	30
OTU_3296		89.3564		0	k__Bacteria;p__Firmicutes;c__Clostridia;o__Unclassified;f__Unclassified;g__Unclassified;s__Unclassified	0	0	0	2	0	0	0	0	0	0	0	0	0	0	0	0	0	0	0
OTU_3738		89.3035		0	k__Bacteria;p__Firmicutes;c__Clostridia;o__Unclassified;f__Unclassified;g__Unclassified;s__Unclassified	0	0	0	0	0	0	0	0	0	0	0	0	2	0	0	2	2	3	0
OTU_3741		89.1892		0	k__Bacteria;p__Firmicutes;c__Clostridia;o__Unclassified;f__Unclassified;g__Unclassified;s__Unclassified	0	0	0	0	0	0	0	0	0	0	0	0	0	0	0	0	0	11	128
OTU_499		89.1892		0	k__Bacteria;p__Firmicutes;c__Clostridia;o__Unclassified;f__Unclassified;g__Unclassified;s__Unclassified	0	0	0	0	0	0	0	0	0	0	0	0	12	0	0	0	0	0	3
OTU_3101		89.1089		0	k__Bacteria;p__Firmicutes;c__Clostridia;o__Unclassified;f__Unclassified;g__Unclassified;s__Unclassified	0	0	0	8	0	0	0	0	0	0	0	0	0	0	0	0	0	0	3
OTU_3258		89.0777		0	k__Bacteria;p__Firmicutes;c__Clostridia;o__Unclassified;f__Unclassified;g__Unclassified;s__Unclassified	0	0	0	2	0	0	0	0	0	0	0	0	0	0	0	0	0	0	3
OTU_192		89.0698		0	k__Bacteria;p__Firmicutes;c__Clostridia;o__Unclassified;f__Unclassified;g__Unclassified;s__Unclassified	0	0	0	0	0	0	0	0	0	0	0	0	0	0	0	0	0	0	19
OTU_349		89.0547		0	k__Bacteria;p__Firmicutes;c__Clostridia;o__Unclassified;f__Unclassified;g__Unclassified;s__Unclassified	0	0	0	0	0	0	0	0	0	0	0	0	0	0	2	0	0	0	0
OTU_2406		89.0244		0	k__Bacteria;p__Firmicutes;c__Clostridia;o__Unclassified;f__Unclassified;g__Unclassified;s__Unclassified	0	0	0	0	0	0	0	0	0	0	0	0	0	0	3	0	2	0	0
OTU_2619		88.9976		0	k__Bacteria;p__Firmicutes;c__Clostridia;o__Unclassified;f__Unclassified;g__Unclassified;s__Unclassified	0	0	0	0	0	0	0	0	0	0	0	0	4	0	0	0	0	0	0
OTU_1285		88.9706		0	k__Bacteria;p__Firmicutes;c__Clostridia;o__Unclassified;f__Unclassified;g__Unclassified;s__Unclassified	0	0	0	0	0	0	0	0	0	0	0	2	0	0	0	0	0	0	0
OTU_3557		88.9706		0	k__Bacteria;p__Firmicutes;c__Clostridia;o__Unclassified;f__Unclassified;g__Unclassified;s__Unclassified	0	0	0	0	0	0	0	0	0	0	0	0	0	0	0	7	0	0	3
OTU_978		88.9435		0	k__Bacteria;p__Firmicutes;c__Clostridia;o__Unclassified;f__Unclassified;g__Unclassified;s__Unclassified	0	0	0	115	0	0	0	0	0	0	0	40	228	1713	212	303	0	547	619
OTU_1677		88.8889		0	k__Bacteria;p__Firmicutes;c__Clostridia;o__Unclassified;f__Unclassified;g__Unclassified;s__Unclassified	0	0	0	0	0	0	0	0	0	0	0	0	8	15	0	0	0	4	6
OTU_57		88.8889		0	k__Bacteria;p__Firmicutes;c__Clostridia;o__Unclassified;f__Unclassified;g__Unclassified;s__Unclassified	0	0	0	0	0	0	0	0	0	0	0	0	0	0	0	3	2	0	0
OTU_3717		88.8614		0	k__Bacteria;p__Firmicutes;c__Clostridia;o__Unclassified;f__Unclassified;g__Unclassified;s__Unclassified	0	0	0	0	0	0	0	0	0	0	0	0	0	3	0	0	0	0	0
OTU_1893		88.8337		0	k__Bacteria;p__Firmicutes;c__Clostridia;o__Unclassified;f__Unclassified;g__Unclassified;s__Unclassified	0	0	0	0	0	0	0	0	0	0	0	0	0	0	2	0	0	0	0
OTU_1892		88.7531		0	k__Bacteria;p__Firmicutes;c__Clostridia;o__Unclassified;f__Unclassified;g__Unclassified;s__Unclassified	0	0	0	2	0	0	0	0	0	0	0	0	0	0	0	0	0	2	0
OTU_1064		88.67		0	k__Bacteria;p__Firmicutes;c__Clostridia;o__Unclassified;f__Unclassified;g__Unclassified;s__Unclassified	0	0	0	0	0	0	0	0	0	0	0	0	5	69	2	0	0	2	15
OTU_2751		88.67		0	k__Bacteria;p__Firmicutes;c__Clostridia;o__Unclassified;f__Unclassified;g__Unclassified;s__Unclassified	0	0	0	0	0	0	0	0	0	0	0	0	0	0	2	0	0	0	0
OTU_3666		88.6473		0	k__Bacteria;p__Firmicutes;c__Clostridia;o__Unclassified;f__Unclassified;g__Unclassified;s__Unclassified	0	0	0	0	0	0	0	0	0	0	0	0	0	0	0	12	0	0	0
OTU_2271		88.6139		0	k__Bacteria;p__Firmicutes;c__Clostridia;o__Unclassified;f__Unclassified;g__Unclassified;s__Unclassified	0	0	0	0	0	0	0	0	0	0	0	17	24	9	7	6	0	11	9
OTU_2928		88.6139		0	k__Bacteria;p__Firmicutes;c__Clostridia;o__Unclassified;f__Unclassified;g__Unclassified;s__Unclassified	0	0	0	0	0	0	0	0	0	0	0	7	0	4	0	0	3	0	0
OTU_3962		88.5086		0	k__Bacteria;p__Firmicutes;c__Clostridia;o__Unclassified;f__Unclassified;g__Unclassified;s__Unclassified	0	0	0	0	0	0	4	0	0	0	0	0	0	6	2	2	0	0	3
OTU_757		88.4804		0	k__Bacteria;p__Firmicutes;c__Clostridia;o__Unclassified;f__Unclassified;g__Unclassified;s__Unclassified	0	0	0	0	0	0	0	0	0	0	0	0	0	0	0	0	0	0	4
OTU_493		88.4236		0	k__Bacteria;p__Firmicutes;c__Clostridia;o__Unclassified;f__Unclassified;g__Unclassified;s__Unclassified	0	0	0	0	0	0	0	0	0	0	0	0	0	0	0	0	0	0	7
OTU_774		88.3991		0	k__Bacteria;p__Firmicutes;c__Clostridia;o__Unclassified;f__Unclassified;g__Unclassified;s__Unclassified	0	0	0	0	0	0	0	0	0	0	0	0	0	0	0	0	0	0	4
OTU_393		88.3663		0	k__Bacteria;p__Firmicutes;c__Clostridia;o__Unclassified;f__Unclassified;g__Unclassified;s__Unclassified	0	0	0	4	0	0	0	0	0	0	0	0	0	0	0	0	0	0	0
OTU_3116		88.3495		0	k__Bacteria;p__Firmicutes;c__Clostridia;o__Unclassified;f__Unclassified;g__Unclassified;s__Unclassified	0	0	0	0	0	0	0	0	0	0	0	0	0	0	0	0	0	0	12
OTU_1356		88.3375		0	k__Bacteria;p__Firmicutes;c__Clostridia;o__Unclassified;f__Unclassified;g__Unclassified;s__Unclassified	0	0	0	9	0	0	0	0	2	0	0	0	0	317	2	0	0	5	6
OTU_3053		88.3085		0	k__Bacteria;p__Firmicutes;c__Clostridia;o__Unclassified;f__Unclassified;g__Unclassified;s__Unclassified	0	0	0	3	0	0	0	0	0	0	0	0	0	0	0	0	0	0	0
OTU_1052		88.2353		0	k__Bacteria;p__Firmicutes;c__Clostridia;o__Unclassified;f__Unclassified;g__Unclassified;s__Unclassified	0	0	0	0	0	0	0	0	0	0	0	0	0	3	0	0	0	0	0
OTU_3236		88.1481		0	k__Bacteria;p__Firmicutes;c__Clostridia;o__Unclassified;f__Unclassified;g__Unclassified;s__Unclassified	0	0	0	0	0	0	0	0	0	0	0	0	0	0	3	0	0	0	0
OTU_3482		88.1068		0	k__Bacteria;p__Firmicutes;c__Clostridia;o__Unclassified;f__Unclassified;g__Unclassified;s__Unclassified	0	0	0	0	0	0	0	0	0	0	0	0	202	0	0	0	0	2	0
OTU_3138		88.0893		0	k__Bacteria;p__Firmicutes;c__Clostridia;o__Unclassified;f__Unclassified;g__Unclassified;s__Unclassified	0	0	0	0	0	0	0	0	0	0	0	0	0	15	0	0	3	0	0
OTU_448		88.0893		0	k__Bacteria;p__Firmicutes;c__Clostridia;o__Unclassified;f__Unclassified;g__Unclassified;s__Unclassified	0	0	0	25	0	0	0	0	0	0	0	3	0	0	0	0	0	0	0
OTU_1051		88.0299		0	k__Bacteria;p__Firmicutes;c__Clostridia;o__Unclassified;f__Unclassified;g__Unclassified;s__Unclassified	0	0	0	0	0	0	0	3	0	0	0	0	0	0	0	0	0	0	0
OTU_139		87.0098		0	k__Bacteria;p__Firmicutes;c__Clostridia;o__Unclassified;f__Unclassified;g__Unclassified;s__Unclassified	0	0	0	0	0	0	0	0	0	0	0	0	0	0	0	0	0	0	7
OTU_4100		86.9249		0	k__Bacteria;p__Firmicutes;c__Clostridia;o__Unclassified;f__Unclassified;g__Unclassified;s__Unclassified	0	0	0	0	0	0	0	0	0	0	0	0	0	6	0	0	2	0	0
OTU_1738		86.8932		0	k__Bacteria;p__Firmicutes;c__Clostridia;o__Unclassified;f__Unclassified;g__Unclassified;s__Unclassified	0	0	0	0	0	0	0	0	0	0	0	3	2	0	0	0	0	0	0
OTU_3737		86.7971		0	k__Bacteria;p__Firmicutes;c__Clostridia;o__Unclassified;f__Unclassified;g__Unclassified;s__Unclassified	0	0	0	0	0	0	0	0	0	0	0	0	0	3	0	0	0	0	0
OTU_3320		86.6667		0	k__Bacteria;p__Firmicutes;c__Clostridia;o__Unclassified;f__Unclassified;g__Unclassified;s__Unclassified	0	0	0	0	0	0	0	0	0	0	0	2	0	0	0	6	0	0	25
OTU_2072		86.6505		0	k__Bacteria;p__Firmicutes;c__Clostridia;o__Unclassified;f__Unclassified;g__Unclassified;s__Unclassified	0	0	0	2	0	0	0	0	0	0	0	0	0	0	0	0	0	0	0
OTU_2084		86.6359		0	k__Bacteria;p__Firmicutes;c__Clostridia;o__Unclassified;f__Unclassified;g__Unclassified;s__Unclassified	0	0	0	0	0	0	0	0	0	0	0	0	0	0	0	0	0	0	46
OTU_928		86.5196		0	k__Bacteria;p__Firmicutes;c__Clostridia;o__Unclassified;f__Unclassified;g__Unclassified;s__Unclassified	0	0	0	0	0	0	0	0	0	0	0	0	0	0	0	0	0	0	3
OTU_1109		86.4198		0	k__Bacteria;p__Firmicutes;c__Clostridia;o__Unclassified;f__Unclassified;g__Unclassified;s__Unclassified	0	0	0	0	0	0	0	0	0	0	0	0	0	0	0	0	0	0	4
OTU_160		86.3861		0	k__Bacteria;p__Firmicutes;c__Clostridia;o__Unclassified;f__Unclassified;g__Unclassified;s__Unclassified	0	0	0	0	0	0	0	0	0	0	0	0	0	6	0	0	0	0	0
OTU_1745		86.3636		0	k__Bacteria;p__Firmicutes;c__Clostridia;o__Unclassified;f__Unclassified;g__Unclassified;s__Unclassified	0	0	0	4	0	0	0	0	0	0	0	0	0	0	0	0	0	0	0
OTU_1488		86.3426		0	k__Bacteria;p__Firmicutes;c__Clostridia;o__Unclassified;f__Unclassified;g__Unclassified;s__Unclassified	0	0	0	0	0	0	0	0	0	4	0	0	0	0	0	0	0	8	5
OTU_2675		86.2408		0	k__Bacteria;p__Firmicutes;c__Clostridia;o__Unclassified;f__Unclassified;g__Unclassified;s__Unclassified	0	0	0	0	0	0	0	0	0	0	0	10	0	8	0	0	2	0	0
OTU_1189		86.2385		0	k__Bacteria;p__Firmicutes;c__Clostridia;o__Unclassified;f__Unclassified;g__Unclassified;s__Unclassified	0	0	0	0	0	0	0	0	0	0	0	0	2	0	0	0	0	0	3
OTU_1605		86.2385		0	k__Bacteria;p__Firmicutes;c__Clostridia;o__Unclassified;f__Unclassified;g__Unclassified;s__Unclassified	0	0	0	4	0	0	0	0	0	0	0	7	44	0	0	0	0	0	0
OTU_2450		86.1728		0	k__Bacteria;p__Firmicutes;c__Clostridia;o__Unclassified;f__Unclassified;g__Unclassified;s__Unclassified	0	0	0	0	0	0	0	0	0	46	0	0	2	8	0	0	69	0	3
OTU_3600		86.1728		0	k__Bacteria;p__Firmicutes;c__Clostridia;o__Unclassified;f__Unclassified;g__Unclassified;s__Unclassified	0	0	0	3	0	0	0	0	0	0	0	0	0	0	0	0	0	0	12
OTU_3032		86.1048		0	k__Bacteria;p__Firmicutes;c__Clostridia;o__Unclassified;f__Unclassified;g__Unclassified;s__Unclassified	0	0	0	0	0	0	0	0	0	0	0	0	0	0	3	0	0	0	0
OTU_200		85.8537		0	k__Bacteria;p__Firmicutes;c__Clostridia;o__Unclassified;f__Unclassified;g__Unclassified;s__Unclassified	0	0	0	0	0	0	0	0	0	0	0	0	60	0	0	0	0	0	0
OTU_587		85.7143		0	k__Bacteria;p__Firmicutes;c__Clostridia;o__Unclassified;f__Unclassified;g__Unclassified;s__Unclassified	0	0	0	5	0	0	0	0	0	0	0	0	0	0	0	0	0	0	0
OTU_869		85.679		0	k__Bacteria;p__Firmicutes;c__Clostridia;o__Unclassified;f__Unclassified;g__Unclassified;s__Unclassified	0	0	0	0	0	0	0	0	0	0	0	2	0	3	0	0	0	0	0
OTU_3913		85.6481		0	k__Bacteria;p__Firmicutes;c__Clostridia;o__Unclassified;f__Unclassified;g__Unclassified;s__Unclassified	0	0	0	0	0	0	0	0	0	0	0	3	0	3	0	7	0	3	96
OTU_2366		85.6098		0	k__Bacteria;p__Firmicutes;c__Clostridia;o__Unclassified;f__Unclassified;g__Unclassified;s__Unclassified	0	0	0	0	0	0	0	0	0	0	0	0	0	0	0	0	0	2	0
OTU_4125		85.5746		0	k__Bacteria;p__Firmicutes;c__Clostridia;o__Unclassified;f__Unclassified;g__Unclassified;s__Unclassified	0	0	0	0	0	0	0	0	0	0	0	0	0	0	0	0	0	2	0
OTU_1993		85.5072		0	k__Bacteria;p__Firmicutes;c__Clostridia;o__Unclassified;f__Unclassified;g__Unclassified;s__Unclassified	0	0	0	0	0	0	0	0	0	0	0	0	4	0	0	0	0	0	0
OTU_3113		85.5037		0	k__Bacteria;p__Firmicutes;c__Clostridia;o__Unclassified;f__Unclassified;g__Unclassified;s__Unclassified	0	0	0	0	0	0	0	0	0	0	0	0	0	0	0	0	0	0	21
OTU_3407		85.2941		0	k__Bacteria;p__Firmicutes;c__Clostridia;o__Unclassified;f__Unclassified;g__Unclassified;s__Unclassified	0	0	0	0	0	0	0	0	0	0	0	0	2	5	0	0	0	0	26
OTU_3220		85.23		0	k__Bacteria;p__Firmicutes;c__Clostridia;o__Unclassified;f__Unclassified;g__Unclassified;s__Unclassified	0	0	0	2	0	0	0	0	0	0	0	0	51	129	17	0	0	0	117
OTU_1899		100		0	k__Bacteria;p__Firmicutes;c__Erysipelotrichia;o__Erysipelotrichales;f__Erysipelotrichaceae;g__[Clostridium]_innocuum_group;s__[Clostridium]_innocuum	0	0	2480	34	17	0	1755	159	208	58	0	0	0	0	0	0	0	0	3
OTU_1853		100		0	k__Bacteria;p__Firmicutes;c__Erysipelotrichia;o__Erysipelotrichales;f__Erysipelotrichaceae;g__[Clostridium]_innocuum_group;s__[Clostridium]_innocuum_2959	0	0	0	0	0	0	0	0	0	0	0	4	0	0	0	0	11	0	0
OTU_1348		100		0	k__Bacteria;p__Firmicutes;c__Erysipelotrichia;o__Erysipelotrichales;f__Erysipelotrichaceae;g__Catenibacterium;s__Catenibacterium_mitsuokai	0	0	0	22	0	0	0	0	0	0	0	0	0	0	0	0	0	4486	2392
OTU_3903		97.8873		0	k__Bacteria;p__Firmicutes;c__Erysipelotrichia;o__Erysipelotrichales;f__Erysipelotrichaceae;g__Catenibacterium;s__Unclassified	0	0	0	0	0	0	0	0	0	0	0	0	0	0	0	0	0	213	150
OTU_2043		98.12		1	k__Bacteria;p__Firmicutes;c__Erysipelotrichia;o__Erysipelotrichales;f__Erysipelotrichaceae;g__Coprobacillus;s__Coprobacillus massiliensis_170507-V3V4-CDI-Sophie2-4304	0	0	0	0	0	0	0	0	0	0	0	0	2	0	0	0	41	2	0
OTU_4086		100		0	k__Bacteria;p__Firmicutes;c__Erysipelotrichia;o__Erysipelotrichales;f__Erysipelotrichaceae;g__Coprobacillus;s__Coprobacillus_cateniformis	0	0	0	11	0	0	0	0	0	0	0	0	196	0	0	0	711	0	0
OTU_2045		97.1897		0	k__Bacteria;p__Firmicutes;c__Erysipelotrichia;o__Erysipelotrichales;f__Erysipelotrichaceae;g__Coprobacillus;s__Unclassified	0	0	0	2	0	0	0	0	0	0	0	0	0	0	0	0	26	0	0
OTU_2140		100		0	k__Bacteria;p__Firmicutes;c__Erysipelotrichia;o__Erysipelotrichales;f__Erysipelotrichaceae;g__Dielma;s__Dielma_fastidiosa	0	0	4	10	0	0	0	0	0	0	0	0	0	0	0	0	23	0	0
OTU_585		100		0	k__Bacteria;p__Firmicutes;c__Erysipelotrichia;o__Erysipelotrichales;f__Erysipelotrichaceae;g__Erysipelatoclostridium;s__[Clostridium]_saccharogumia	0	0	0	0	0	0	0	0	0	0	0	0	167	0	0	0	0	0	0
OTU_2026		100		0	k__Bacteria;p__Firmicutes;c__Erysipelotrichia;o__Erysipelotrichales;f__Erysipelotrichaceae;g__Erysipelatoclostridium;s__[Clostridium]_saccharogumia_DSM_17460	0	0	0	0	0	0	0	2	0	0	0	0	0	0	0	0	0	0	34
OTU_506		100		0	k__Bacteria;p__Firmicutes;c__Erysipelotrichia;o__Erysipelotrichales;f__Erysipelotrichaceae;g__Erysipelatoclostridium;s__[Clostridium]_spiroforme_DSM_1552	0	0	0	0	0	0	34	21	0	0	0	871	0	51	176	0	17	0	0
OTU_2486		100		0	k__Bacteria;p__Firmicutes;c__Erysipelotrichia;o__Erysipelotrichales;f__Erysipelotrichaceae;g__Erysipelatoclostridium;s__Erysipelatoclostridium_ramosum_DSM_1402	0	0	25	0	3	0	4796	254	0	72	4	0	0	0	0	0	118	0	0
OTU_1626		100		0	k__Bacteria;p__Firmicutes;c__Erysipelotrichia;o__Erysipelotrichales;f__Erysipelotrichaceae;g__Erysipelatoclostridium;s__Massiliomicrobiota_timonensis	0	0	0	3	0	0	0	4	0	0	0	0	0	0	0	0	0	0	0
OTU_3498		97.4239		0	k__Bacteria;p__Firmicutes;c__Erysipelotrichia;o__Erysipelotrichales;f__Erysipelotrichaceae;g__Erysipelatoclostridium;s__Unclassified	0	0	0	0	0	0	0	2	0	0	0	141	0	0	16	0	4	0	0
OTU_3636		97.1831		0	k__Bacteria;p__Firmicutes;c__Erysipelotrichia;o__Erysipelotrichales;f__Erysipelotrichaceae;g__Erysipelatoclostridium;s__Unclassified	0	0	0	0	4	0	0	0	0	0	0	0	0	0	0	0	0	0	0
OTU_2689		100		0	k__Bacteria;p__Firmicutes;c__Erysipelotrichia;o__Erysipelotrichales;f__Erysipelotrichaceae;g__Faecalicoccus;s__Faecalicoccus_pleomorphus	0	0	0	110	0	0	0	0	0	0	0	0	0	0	0	0	0	0	0
OTU_368		100		0	k__Bacteria;p__Firmicutes;c__Erysipelotrichia;o__Erysipelotrichales;f__Erysipelotrichaceae;g__Faecalicoccus;s__Faecalicoccus_pleomorphus_DSM_20574	0	0	0	0	0	0	0	0	0	0	0	0	11	0	18	0	0	0	0
OTU_2708		97.1831		0	k__Bacteria;p__Firmicutes;c__Erysipelotrichia;o__Erysipelotrichales;f__Erysipelotrichaceae;g__Faecalicoccus;s__Unclassified	0	0	0	5	0	0	0	0	0	0	0	0	0	0	0	0	0	0	0
OTU_1061		100		0	k__Bacteria;p__Firmicutes;c__Erysipelotrichia;o__Erysipelotrichales;f__Erysipelotrichaceae;g__Faecalitalea;s__[Eubacterium]_dolichum	0	0	0	0	0	0	0	0	0	0	0	0	0	0	0	0	110	0	0
OTU_3879		100		0	k__Bacteria;p__Firmicutes;c__Erysipelotrichia;o__Erysipelotrichales;f__Erysipelotrichaceae;g__Faecalitalea;s__Faecalitalea_cylindroides	0	0	0	4	0	0	0	0	0	0	0	0	0	0	0	0	178	0	0
OTU_2147		100		0	k__Bacteria;p__Firmicutes;c__Erysipelotrichia;o__Erysipelotrichales;f__Erysipelotrichaceae;g__Faecalitalea;s__Faecalitalea_cylindroides_T2-87	0	0	0	0	0	0	0	0	0	0	0	136	0	0	269	0	0	0	0
OTU_1669		97.1831		0	k__Bacteria;p__Firmicutes;c__Erysipelotrichia;o__Erysipelotrichales;f__Erysipelotrichaceae;g__Faecalitalea;s__Unclassified	0	0	0	0	0	0	0	0	0	0	0	0	0	0	0	0	4	0	0
OTU_510		100		0	k__Bacteria;p__Firmicutes;c__Erysipelotrichia;o__Erysipelotrichales;f__Erysipelotrichaceae;g__Holdemanella;s__Holdemanella_biformis_DSM_3989	0	0	0	0	0	0	0	0	0	0	0	0	0	3565	2	2059	0	3161	10541
OTU_2575		100		1	k__Bacteria;p__Firmicutes;c__Erysipelotrichia;o__Erysipelotrichales;f__Erysipelotrichaceae;g__Holdemanella;s__Holdemanella_biformis_Holdemanella_biformis_IHU_AA00798_160704_ProjetAille-ND13_Niokhor_P3297P_cp0	0	0	0	0	0	0	0	0	0	0	0	0	0	0	0	0	0	0	31
OTU_310		99.28		1	k__Bacteria;p__Firmicutes;c__Erysipelotrichia;o__Erysipelotrichales;f__Erysipelotrichaceae;g__Holdemanella;s__Holdemanella_biformis_Holdemanella_biformis_IHU_AA00798_160704_ProjetAille-ND13_Niokhor_P3297P_cp0	0	0	0	0	0	0	0	0	0	0	0	0	0	0	0	0	0	0	4
OTU_694		98.54		1	k__Bacteria;p__Firmicutes;c__Erysipelotrichia;o__Erysipelotrichales;f__Erysipelotrichaceae;g__Holdemanella;s__Holdemania_timonensis_Holdemania_timonensis_IHU_AA00518_160404-Sok7-Sokhna6_V2_65-87_cp0	0	0	0	0	0	0	0	0	0	0	0	0	0	0	0	2	3	0	0
OTU_1236		97.9167		0	k__Bacteria;p__Firmicutes;c__Erysipelotrichia;o__Erysipelotrichales;f__Erysipelotrichaceae;g__Holdemanella;s__Unclassified	0	0	0	0	0	0	0	0	0	0	0	0	0	118	0	71	0	46	1542
OTU_925		100		0	k__Bacteria;p__Firmicutes;c__Erysipelotrichia;o__Erysipelotrichales;f__Erysipelotrichaceae;g__Holdemania;s__Holdemania_filiformis	0	0	7	5	0	0	0	0	0	0	0	9	0	0	0	0	242	0	0
OTU_1258		100		0	k__Bacteria;p__Firmicutes;c__Erysipelotrichia;o__Erysipelotrichales;f__Erysipelotrichaceae;g__Holdemania;s__Holdemania_massiliensis_AP2	0	0	0	0	0	0	0	0	0	0	0	0	37	4	3	17	0	16	44
OTU_350		97.8873		0	k__Bacteria;p__Firmicutes;c__Erysipelotrichia;o__Erysipelotrichales;f__Erysipelotrichaceae;g__Holdemania;s__Unclassified	0	0	0	0	0	0	0	0	0	0	0	0	0	0	2	4	0	0	3
OTU_c		100		0	k__bacteria;p__Firmicutes;c__Erysipelotrichia;o__Erysipelotrichales;f__Erysipelotrichaceae;g__Massiliomicrobiota;s__Massiliomicrobiota_timonensis	0	0	0	0	0	0	0	0	0	0	0	0	0	0	0	0	0	0	0
OTU_3405		97.1897		0	k__Bacteria;p__Firmicutes;c__Erysipelotrichia;o__Erysipelotrichales;f__Erysipelotrichaceae;g__Merdibacter;s__Unclassified	0	0	0	2	0	0	0	0	0	0	0	0	0	0	0	0	0	0	0
OTU_2920		99.7625		0	k__Bacteria;p__Firmicutes;c__Erysipelotrichia;o__Erysipelotrichales;f__Erysipelotrichaceae;g__Solobacterium;s__Solobacterium_moorei	0	0	0	0	0	0	0	0	0	0	0	19	16	12	85	0	2	0	0
OTU_3684		98.34		1	k__Bacteria;p__Firmicutes;c__Erysipelotrichia;o__Erysipelotrichales;f__Erysipelotrichaceae;g__Solobacterium;s__Solobacterium_moorei_Solobacterium_moorei_IHU_AA01110_161212-Sputum9-Descartes32_nc1	0	0	0	0	0	0	0	0	0	0	0	2	0	0	5	0	8	0	0
OTU_2665		100		0	k__Bacteria;p__Firmicutes;c__Erysipelotrichia;o__Erysipelotrichales;f__Erysipelotrichaceae;g__Turicibacter;s__Turicibacter_sanguinis	0	0	0	13	0	0	91	34	0	0	0	241	497	30	97	5	1778	353	51
OTU_962		97.8923		0	k__Bacteria;p__Firmicutes;c__Erysipelotrichia;o__Erysipelotrichales;f__Erysipelotrichaceae;g__Turicibacter;s__Unclassified	0	0	0	0	0	0	2	0	0	0	0	2	8	0	3	0	69	0	0
OTU_4112		96.7366		0	k__Bacteria;p__Firmicutes;c__Erysipelotrichia;o__Erysipelotrichales;f__Erysipelotrichaceae;g__Unclassified;s__Unclassified	0	0	88	0	0	0	85	7	4	0	0	0	0	0	0	0	0	0	0
OTU_1280		96.729		0	k__Bacteria;p__Firmicutes;c__Erysipelotrichia;o__Erysipelotrichales;f__Erysipelotrichaceae;g__Unclassified;s__Unclassified	0	0	0	0	0	0	7	0	0	0	0	0	0	0	0	0	0	0	0
OTU_598		96.7213		0	k__Bacteria;p__Firmicutes;c__Erysipelotrichia;o__Erysipelotrichales;f__Erysipelotrichaceae;g__Unclassified;s__Unclassified	0	0	0	0	0	0	0	0	0	0	0	17	0	0	13	0	0	0	0
OTU_2725		96.7136		0	k__Bacteria;p__Firmicutes;c__Erysipelotrichia;o__Erysipelotrichales;f__Erysipelotrichaceae;g__Unclassified;s__Unclassified	0	0	0	0	0	0	0	0	0	0	0	0	0	0	0	0	0	0	4
OTU_1131		96.4789		0	k__Bacteria;p__Firmicutes;c__Erysipelotrichia;o__Erysipelotrichales;f__Erysipelotrichaceae;g__Unclassified;s__Unclassified	0	0	0	0	0	0	0	0	0	0	0	0	13	0	0	0	0	0	0
OTU_3233		96.2617		0	k__Bacteria;p__Firmicutes;c__Erysipelotrichia;o__Erysipelotrichales;f__Erysipelotrichaceae;g__Unclassified;s__Unclassified	0	0	0	0	0	0	156	0	0	3	0	0	0	0	0	0	3	0	0
OTU_3232		94.9074		0	k__Bacteria;p__Firmicutes;c__Erysipelotrichia;o__Erysipelotrichales;f__Unclassified;g__Unclassified;s__Unclassified	0	0	0	0	0	0	191	15	0	0	0	0	0	0	0	0	10	0	0
OTU_4042		94.9074		0	k__Bacteria;p__Firmicutes;c__Erysipelotrichia;o__Erysipelotrichales;f__Unclassified;g__Unclassified;s__Unclassified	0	0	52	0	4	0	77	8	0	0	0	0	0	0	0	0	2	0	0
OTU_961		94.9074		0	k__Bacteria;p__Firmicutes;c__Erysipelotrichia;o__Erysipelotrichales;f__Unclassified;g__Unclassified;s__Unclassified	0	0	0	0	0	0	2	0	0	0	0	4	14	0	0	0	64	10	3
OTU_1235		94.8837		0	k__Bacteria;p__Firmicutes;c__Erysipelotrichia;o__Erysipelotrichales;f__Unclassified;g__Unclassified;s__Unclassified	0	0	0	0	0	0	0	0	0	0	0	0	0	167	0	41	0	133	134
OTU_3904		94.8718		0	k__Bacteria;p__Firmicutes;c__Erysipelotrichia;o__Erysipelotrichales;f__Unclassified;g__Unclassified;s__Unclassified	0	0	0	5	0	0	0	0	0	0	0	0	0	0	0	0	0	91	111
OTU_608		94.8478		0	k__Bacteria;p__Firmicutes;c__Erysipelotrichia;o__Erysipelotrichales;f__Unclassified;g__Unclassified;s__Unclassified	0	0	0	0	0	0	0	0	0	0	0	11834	1307	2550	3064	1837	0	0	566
OTU_1668		94.8357		0	k__Bacteria;p__Firmicutes;c__Erysipelotrichia;o__Erysipelotrichales;f__Unclassified;g__Unclassified;s__Unclassified	0	0	0	0	0	0	0	0	0	0	0	4	0	0	0	0	2	0	0
OTU_695		94.8357		0	k__Bacteria;p__Firmicutes;c__Erysipelotrichia;o__Erysipelotrichales;f__Unclassified;g__Unclassified;s__Unclassified	0	0	0	0	0	0	0	0	0	0	0	0	0	0	0	0	14	0	0
OTU_4000		94.6387		0	k__Bacteria;p__Firmicutes;c__Erysipelotrichia;o__Erysipelotrichales;f__Unclassified;g__Unclassified;s__Unclassified	0	0	0	4	0	0	0	0	0	0	0	0	2	0	0	0	23	0	0
OTU_599		94.6262		0	k__Bacteria;p__Firmicutes;c__Erysipelotrichia;o__Erysipelotrichales;f__Unclassified;g__Unclassified;s__Unclassified	0	0	0	0	0	0	0	0	0	0	0	2	0	0	2	0	0	0	0
OTU_2682		94.6009		0	k__Bacteria;p__Firmicutes;c__Erysipelotrichia;o__Erysipelotrichales;f__Unclassified;g__Unclassified;s__Unclassified	0	0	0	0	0	0	0	0	0	0	0	0	0	0	0	0	8	0	0
OTU_3683		94.1589		0	k__Bacteria;p__Firmicutes;c__Erysipelotrichia;o__Erysipelotrichales;f__Unclassified;g__Unclassified;s__Unclassified	0	0	0	0	0	0	0	0	0	0	0	0	0	0	3	0	0	0	0
OTU_2464		94.1452		0	k__Bacteria;p__Firmicutes;c__Erysipelotrichia;o__Erysipelotrichales;f__Unclassified;g__Unclassified;s__Unclassified	0	0	0	0	0	0	2	0	0	0	0	0	0	0	0	0	0	0	0
OTU_1214		94.1315		0	k__Bacteria;p__Firmicutes;c__Erysipelotrichia;o__Erysipelotrichales;f__Unclassified;g__Unclassified;s__Unclassified	0	0	0	0	0	0	0	0	0	0	0	0	8	0	0	0	0	0	0
OTU_2620		93.8967		0	k__Bacteria;p__Firmicutes;c__Erysipelotrichia;o__Erysipelotrichales;f__Unclassified;g__Unclassified;s__Unclassified	0	0	0	0	0	0	0	0	0	0	0	0	0	9	3	3	141	0	0
OTU_403		91.1162		0	k__Bacteria;p__Firmicutes;c__Erysipelotrichia;o__Erysipelotrichales;f__Unclassified;g__Unclassified;s__Unclassified	0	0	0	0	0	0	0	0	0	0	0	0	0	0	0	0	2	0	0
	OTU_162		91.6279	0	k__Bacteria;p__Firmicutes;c__Erysipelotrichia;o__Erysipelotrichales;f__Unclassified;g__Unclassified;s__Unclassified	0	15	0	0	0	0	0	0	0	0	0	0	0	0	0	0	0	0	0
OTU_1237		89.9767		0	k__Bacteria;p__Firmicutes;c__Erysipelotrichia;o__Unclassified;f__Unclassified;g__Unclassified;s__Unclassified	0	0	0	0	0	0	0	0	0	0	0	0	0	85	0	39	0	16	119
OTU_3901		89.9767		0	k__Bacteria;p__Firmicutes;c__Erysipelotrichia;o__Unclassified;f__Unclassified;g__Unclassified;s__Unclassified	0	0	0	3	0	0	19	0	0	0	0	408	30	139	53	87	22	295	183
OTU_696		89.9767		0	k__Bacteria;p__Firmicutes;c__Erysipelotrichia;o__Unclassified;f__Unclassified;g__Unclassified;s__Unclassified	0	0	0	4	0	0	0	0	0	0	0	0	0	115	0	5	18	0	0
OTU_960		89.9767		0	k__Bacteria;p__Firmicutes;c__Erysipelotrichia;o__Unclassified;f__Unclassified;g__Unclassified;s__Unclassified	0	0	0	4	0	0	0	0	0	0	0	5	12	0	0	0	25	17	0
OTU_605		89.9533		0	k__Bacteria;p__Firmicutes;c__Erysipelotrichia;o__Unclassified;f__Unclassified;g__Unclassified;s__Unclassified	0	0	0	0	0	0	0	0	0	0	0	422	34	87	127	56	0	0	13
OTU_2977		89.9083		0	k__Bacteria;p__Firmicutes;c__Erysipelotrichia;o__Unclassified;f__Unclassified;g__Unclassified;s__Unclassified	0	0	0	0	0	0	15	2	0	0	0	0	0	0	0	0	5	0	0
OTU_3682		89.8824		0	k__Bacteria;p__Firmicutes;c__Erysipelotrichia;o__Unclassified;f__Unclassified;g__Unclassified;s__Unclassified	0	0	0	3	0	0	0	0	0	0	0	0	0	0	2	0	2	0	0
OTU_4114		89.8148		0	k__Bacteria;p__Firmicutes;c__Erysipelotrichia;o__Unclassified;f__Unclassified;g__Unclassified;s__Unclassified	0	0	50	41	2	0	8	0	2	0	0	0	2	12	0	3	4	17	94
OTU_191		89.7674		0	k__Bacteria;p__Firmicutes;c__Erysipelotrichia;o__Unclassified;f__Unclassified;g__Unclassified;s__Unclassified	0	0	0	0	0	0	0	0	0	0	0	2	0	0	0	0	3	0	11
OTU_2461		89.7674		0	k__Bacteria;p__Firmicutes;c__Erysipelotrichia;o__Unclassified;f__Unclassified;g__Unclassified;s__Unclassified	0	0	0	3	0	0	116	0	0	5	0	0	4	0	0	0	0	0	0
OTU_1146		89.6956		0	k__Bacteria;p__Firmicutes;c__Erysipelotrichia;o__Unclassified;f__Unclassified;g__Unclassified;s__Unclassified	0	0	0	0	0	0	0	0	0	0	0	6	0	14	0	12	2	8	25
OTU_569		89.0443		0	k__Bacteria;p__Firmicutes;c__Erysipelotrichia;o__Unclassified;f__Unclassified;g__Unclassified;s__Unclassified	0	0	0	0	0	0	0	0	0	0	0	0	0	0	0	0	2	0	0
OTU_653		88.0282		0	k__Bacteria;p__Firmicutes;c__Erysipelotrichia;o__Unclassified;f__Unclassified;g__Unclassified;s__Unclassified	0	0	0	0	0	0	0	0	0	0	0	0	0	5	0	0	2	0	0
OTU_287		86.8852		0	k__Bacteria;p__Firmicutes;c__Erysipelotrichia;o__Unclassified;f__Unclassified;g__Unclassified;s__Unclassified	0	0	0	0	0	0	0	0	0	0	0	0	202	2775	6	17	5	57	57
OTU_778		86.0465		0	k__Bacteria;p__Firmicutes;c__Erysipelotrichia;o__Unclassified;f__Unclassified;g__Unclassified;s__Unclassified	0	0	0	2	0	2	0	0	0	0	0	0	0	0	0	2	0	8	11
OTU_3186		85.1936		0	k__Bacteria;p__Firmicutes;c__Gammaproteobacteria;o__Unclassified;f__Unclassified;g__Unclassified;s__Unclassified	0	0	0	0	0	0	8	0	0	0	0	0	0	0	0	0	0	0	0
OTU_c		100		0	k__Bacteria;p__Firmicutes;c__IHU;o__IHU;f__IHU;g__Beduinella ;s__Beduinella massiliensis	0	0	0	0	0	0	0	0	0	0	0	0	0	0	0	0	0	0	0
OTU_1002		99.01		1	k__Bacteria;p__Firmicutes;c__IHU;o__IHU;f__IHU;g__IHU;s__Bedouinibacterium_massiliense32_Bedouinibacterium_massiliense32_IHU_AA00831_160808-BD10-Sory1-P3337P_cp0	0	0	0	0	0	0	0	0	0	0	0	0	0	0	0	0	0	5	3
OTU_1932		99.26		1	k__Bacteria;p__Firmicutes;c__IHU;o__IHU;f__IHU;g__IHU;s__Intestinibacillus timonensis_170327-V3V4-Pygmy-melhem8-P4005_1	0	0	0	45	0	0	0	0	0	0	0	0	0	0	0	0	0	0	0
OTU_498		98.26		1	k__Bacteria;p__Firmicutes;c__IHU;o__IHU;f__IHU;g__IHU;s__Intestinibacillus timonensis_170327-V3V4-Pygmy-melhem8-P4005_1	0	0	0	0	0	0	0	0	0	0	0	0	0	0	0	0	0	0	8
OTU_c		100		0	k__bacteria;p__Firmicutes;c__IHU;o__IHU;f__IHU;g__Polynesia;s__Polynesia_massiliensis	0	0	0	0	0	0	0	0	0	0	0	0	0	0	0	0	0	0	0
OTU_c		100		0	k__bacteria;p__Firmicutes;c__IHU;o__IHU;f__IHU;g__Togobacter;s__Togobacter_massiliensis	0	0	0	0	0	0	0	0	0	0	0	0	0	0	0	0	0	0	0
OTU_c		100		0	k__Bacteria;p__Firmicutes;c__Negativicutes;o__Acidaminococcales;f__Acidaminococcaceae;g__Acidaminococcus;s__Acidaminococcus_intestini	0	0	0	0	0	0	0	0	0	0	0	0	0	0	0	0	0	0	0
OTU_1150		100		0	k__Bacteria;p__Firmicutes;c__Negativicutes;o__Selenomonadales;f__Acidaminococcaceae;g__Acidaminococcus;s__Acidaminococcus_fermentans_DSM_20731	0	0	0	27	0	0	0	0	0	0	0	0	0	0	0	0	0	0	0
OTU_1014		100		0	k__Bacteria;p__Firmicutes;c__Negativicutes;o__Selenomonadales;f__Acidaminococcaceae;g__Phascolarctobacterium;s__Phascolarctobacterium_faecium	0	0	0	0	0	0	0	0	302	667	0	0	268	0	0	0	0	3	0
OTU_3752		100		0	k__Bacteria;p__Firmicutes;c__Negativicutes;o__Selenomonadales;f__Acidaminococcaceae;g__Phascolarctobacterium;s__Phascolarctobacterium_succinatutens	0	0	0	0	0	0	0	0	0	0	0	0	0	0	0	0	0	6694	0
OTU_2717		99.2974		0	k__Bacteria;p__Firmicutes;c__Negativicutes;o__Selenomonadales;f__Acidaminococcaceae;g__Phascolarctobacterium;s__Phascolarctobacterium_succinatutens_YIT_12067	0	0	0	0	0	0	0	0	0	0	0	0	0	0	0	12	970	0	0
OTU_1167		97.8923		0	k__Bacteria;p__Firmicutes;c__Negativicutes;o__Selenomonadales;f__Acidaminococcaceae;g__Phascolarctobacterium;s__Unclassified	0	0	0	0	0	0	0	0	4292	31	0	0	3	0	0	0	0	0	0
OTU_278		97.6581		0	k__Bacteria;p__Firmicutes;c__Negativicutes;o__Selenomonadales;f__Acidaminococcaceae;g__Phascolarctobacterium;s__Unclassified	0	0	0	0	0	0	0	0	0	0	0	0	0	0	0	0	0	308	0
OTU_1584		97.1897		0	k__Bacteria;p__Firmicutes;c__Negativicutes;o__Selenomonadales;f__Acidaminococcaceae;g__Phascolarctobacterium;s__Unclassified	0	0	0	0	0	0	0	0	0	0	0	0	0	0	0	0	56	0	0
OTU_1166		94.8837		0	k__Bacteria;p__Firmicutes;c__Negativicutes;o__Selenomonadales;f__Unclassified;g__Unclassified;s__Unclassified	0	0	0	0	0	0	0	0	124	11	0	0	0	0	0	0	0	0	0
OTU_268		94.8718		0	k__Bacteria;p__Firmicutes;c__Negativicutes;o__Selenomonadales;f__Unclassified;g__Unclassified;s__Unclassified	0	0	0	0	5	0	2	0	3	0	0	0	0	0	0	0	2	9	0
OTU_279		94.8718		0	k__Bacteria;p__Firmicutes;c__Negativicutes;o__Selenomonadales;f__Unclassified;g__Unclassified;s__Unclassified	0	0	0	0	0	0	0	0	0	0	0	0	0	0	0	0	0	114	3
OTU_473		94.8718		0	k__Bacteria;p__Firmicutes;c__Negativicutes;o__Selenomonadales;f__Unclassified;g__Unclassified;s__Unclassified	0	0	0	0	0	0	0	0	16	0	0	0	0	0	0	0	0	0	0
OTU_2545		94.8598		0	k__Bacteria;p__Firmicutes;c__Negativicutes;o__Selenomonadales;f__Unclassified;g__Unclassified;s__Unclassified	0	0	0	0	0	0	0	0	0	0	0	6	0	0	2	3	0	0	0
OTU_3288		94.8598		0	k__Bacteria;p__Firmicutes;c__Negativicutes;o__Selenomonadales;f__Unclassified;g__Unclassified;s__Unclassified	0	0	0	0	26	0	0	0	0	0	0	0	0	0	0	2	0	0	0
OTU_1585		94.8478		0	k__Bacteria;p__Firmicutes;c__Negativicutes;o__Selenomonadales;f__Unclassified;g__Unclassified;s__Unclassified	0	0	0	0	0	0	0	0	0	0	0	0	0	0	0	0	30	0	0
OTU_3631		94.6387		0	k__Bacteria;p__Firmicutes;c__Negativicutes;o__Selenomonadales;f__Unclassified;g__Unclassified;s__Unclassified	0	0	0	0	0	0	0	0	0	0	0	0	0	0	0	0	0	11	0
OTU_652		94.6136		0	k__Bacteria;p__Firmicutes;c__Negativicutes;o__Selenomonadales;f__Unclassified;g__Unclassified;s__Unclassified	0	0	0	0	0	0	0	0	0	0	0	0	0	0	0	0	0	28	0
OTU_1644		94.4056		0	k__Bacteria;p__Firmicutes;c__Negativicutes;o__Selenomonadales;f__Unclassified;g__Unclassified;s__Unclassified	0	0	0	0	0	0	0	0	0	0	0	0	0	0	0	2055	0	15	0
OTU_714		93.9252		0	k__Bacteria;p__Firmicutes;c__Negativicutes;o__Selenomonadales;f__Unclassified;g__Unclassified;s__Unclassified	0	0	0	0	0	0	0	0	0	0	0	0	0	0	0	2	0	16	0
OTU_1567		93.7965		0	k__Bacteria;p__Firmicutes;c__Negativicutes;o__Selenomonadales;f__Unclassified;g__Unclassified;s__Unclassified	0	0	0	0	4	0	7	0	0	0	0	0	0	0	0	0	0	14	0
OTU_1511		93.6916		0	k__Bacteria;p__Firmicutes;c__Negativicutes;o__Selenomonadales;f__Unclassified;g__Unclassified;s__Unclassified	0	0	0	15	0	0	0	0	0	0	0	0	0	0	0	150	0	0	30
OTU_3579		91.1833		0	k__Bacteria;p__Firmicutes;c__Negativicutes;o__Selenomonadales;f__Unclassified;g__Unclassified;s__Unclassified	0	0	0	0	0	0	0	0	0	0	0	0	0	0	0	0	0	8	0
OTU_1242		98.8318		0	k__Bacteria;p__Firmicutes;c__Negativicutes;o__Selenomonadales;f__Veillonellaceae;g__Anaeroglobus;s__Anaeroglobus_geminatus	0	0	0	0	0	0	0	0	0	0	0	0	5	0	0	0	0	0	0
OTU_1144		99.7658		0	k__Bacteria;p__Firmicutes;c__Negativicutes;o__Selenomonadales;f__Veillonellaceae;g__Dialister;s__Allisonella_histaminiformans	0	0	0	0	0	0	0	0	0	0	0	0	0	0	0	0	0	15	3
OTU_3441		100		0	k__Bacteria;p__Firmicutes;c__Negativicutes;o__Selenomonadales;f__Veillonellaceae;g__Dialister;s__Dialister_invisus_DSM_15470	0	0	0	43	0	0	0	67	0	0	0	885	0	0	73	0	0	0	0
OTU_3709		100		0	k__Bacteria;p__Firmicutes;c__Negativicutes;o__Selenomonadales;f__Veillonellaceae;g__Dialister;s__Dialister_pneumosintes	0	0	0	70	0	0	0	0	0	0	0	0	2	0	0	0	0	0	0
OTU_2364		100		0	k__Bacteria;p__Firmicutes;c__Negativicutes;o__Selenomonadales;f__Veillonellaceae;g__Dialister;s__Dialister_propionicifaciens	0	0	0	844	0	0	0	0	0	0	0	0	0	0	0	0	0	2	0
OTU_3173		100		0	k__Bacteria;p__Firmicutes;c__Negativicutes;o__Selenomonadales;f__Veillonellaceae;g__Dialister;s__Dialister_succinatiphilus	0	0	0	0	0	0	0	0	0	0	0	0	88	0	0	0	0	0	0
OTU_2438		100		0	k__Bacteria;p__Firmicutes;c__Negativicutes;o__Selenomonadales;f__Veillonellaceae;g__Dialister;s__Dialister_succinatiphilus_YIT_11850	0	0	0	0	0	0	0	0	0	0	0	0	0	156	0	0	0	0	0
OTU_938		97.8923		0	k__Bacteria;p__Firmicutes;c__Negativicutes;o__Selenomonadales;f__Veillonellaceae;g__Dialister;s__Unclassified	0	0	0	0	0	0	0	0	0	0	0	0	2	0	0	0	0	0	0
OTU_2314		97.6581		0	k__Bacteria;p__Firmicutes;c__Negativicutes;o__Selenomonadales;f__Veillonellaceae;g__Dialister;s__Unclassified	0	0	0	19	0	0	0	0	0	0	0	0	2	0	0	0	0	0	0
OTU_2894		97.4239		0	k__Bacteria;p__Firmicutes;c__Negativicutes;o__Selenomonadales;f__Veillonellaceae;g__Dialister;s__Unclassified	0	0	0	0	0	0	0	2	0	0	0	26	0	0	2	0	0	0	0
OTU_3188		100		0	k__Bacteria;p__Firmicutes;c__Negativicutes;o__Selenomonadales;f__Veillonellaceae;g__Megasphaera;s__Megasphaera_elsdenii_DSM_20460	0	0	0	22	0	0	0	0	0	0	0	0	0	0	0	0	0	0	0
OTU_1909		99.3023		0	k__Bacteria;p__Firmicutes;c__Negativicutes;o__Selenomonadales;f__Veillonellaceae;g__Megasphaera;s__Megasphaera_indica	0	0	0	0	0	0	0	0	0	0	0	0	0	3	0	0	0	1340	0
	OTU_1513		99.5327	0	k__Bacteria;p__Firmicutes;c__Negativicutes;o__Selenomonadales;f__Veillonellaceae;g__Megasphaera;s__Megasphaera_micronuciformis	565	0	0	0	0	0	0	0	0	0	0	0	0	0	0	0	0	0	0
OTU_521		99.2974		0	k__Bacteria;p__Firmicutes;c__Negativicutes;o__Selenomonadales;f__Veillonellaceae;g__Mitsuokella;s__Mitsuokella_jalaludinii	0	0	0	0	0	0	0	0	0	0	0	0	0	12	0	0	0	0	0
OTU_2145		97.1897		0	k__Bacteria;p__Firmicutes;c__Negativicutes;o__Selenomonadales;f__Veillonellaceae;g__Mitsuokella;s__Unclassified	0	0	0	0	0	0	0	0	0	0	0	0	0	19	0	0	0	0	0
OTU_354	OTU_1743	100	100	0	k__Bacteria;p__Firmicutes;c__Negativicutes;o__Selenomonadales;f__Veillonellaceae;g__Negativicoccus;s__Negativicoccus_succinicivorans	0	9	0	0	0	0	0	0	0	0	0	0	0	0	0	0	6	0	0
OTU_91		98.52		1	k__Bacteria;p__Firmicutes;c__Negativicutes;o__Selenomonadales;f__Veillonellaceae;g__Selenomonas;s__Selenomonas massiliensis_170405-V3V4-Peau-Souad8-4038	0	0	0	0	0	0	0	0	0	0	0	0	0	0	0	0	2	0	0
OTU_3298		98.02		1	k__Bacteria;p__Firmicutes;c__Negativicutes;o__Selenomonadales;f__Veillonellaceae;g__Selenomonas;s__Selenomonas massiliensis_170405-V3V4-Peau-Souad8-4038	0	0	0	0	0	0	0	0	0	0	0	0	0	0	0	0	2	0	0
OTU_1908		99.06		1	k__Bacteria;p__Firmicutes;c__Negativicutes;o__Selenomonadales;f__Veillonellaceae;g__Selenomonas;s__Selenomonas_infelix_IHU_AA01079_161128-Descartes5-clone2-P3560_nc0	0	0	0	0	0	0	0	0	0	0	0	0	0	0	0	0	0	2	0
OTU_3850		97.6581		0	k__Bacteria;p__Firmicutes;c__Negativicutes;o__Selenomonadales;f__Veillonellaceae;g__Selenomonas;s__Unclassified	0	0	0	0	0	0	0	0	0	0	0	0	2	0	0	0	0	0	0
OTU_1138		98.3645		0	k__Bacteria;p__Firmicutes;c__Negativicutes;o__Selenomonadales;f__Veillonellaceae;g__Sporomusa;s__Sporomusa_acidovorans	0	0	0	0	0	0	0	0	0	0	0	0	0	0	3	0	0	0	0
OTU_2374		97.1963		0	k__Bacteria;p__Firmicutes;c__Negativicutes;o__Selenomonadales;f__Veillonellaceae;g__Sporomusa;s__Unclassified	0	0	0	0	0	0	0	0	0	0	0	0	0	0	2	0	0	0	0
OTU_1937		96.7213		0	k__Bacteria;p__Firmicutes;c__Negativicutes;o__Selenomonadales;f__Veillonellaceae;g__Unclassified;s__Unclassified	0	0	0	0	0	0	0	0	0	0	0	0	0	0	0	0	176	0	0
OTU_3769		95.7845		0	k__Bacteria;p__Firmicutes;c__Negativicutes;o__Selenomonadales;f__Veillonellaceae;g__Unclassified;s__Unclassified	0	0	0	0	0	0	0	0	0	0	0	0	0	0	0	0	0	27	0
OTU_3532		97.6581		0	k__Bacteria;p__Firmicutes;c__Negativicutes;o__Selenomonadales;f__Veillonellaceae;g__Veillonella;s__Unclassified	0	0	2	0	0	0	0	0	0	0	0	0	0	0	0	0	0	0	0
OTU_1987		97.4478		0	k__Bacteria;p__Firmicutes;c__Negativicutes;o__Selenomonadales;f__Veillonellaceae;g__Veillonella;s__Unclassified	0	0	0	0	0	0	0	0	0	0	0	0	0	3	0	0	0	0	0
OTU_3660		97.4239		0	k__Bacteria;p__Firmicutes;c__Negativicutes;o__Selenomonadales;f__Veillonellaceae;g__Veillonella;s__Unclassified	0	0	0	0	0	0	0	0	0	0	0	0	0	0	0	0	0	2	0
OTU_3908		97.4239		0	k__Bacteria;p__Firmicutes;c__Negativicutes;o__Selenomonadales;f__Veillonellaceae;g__Veillonella;s__Unclassified	0	0	0	0	0	0	0	0	0	0	0	0	0	0	0	0	2	0	0
OTU_3289		97.1897		0	k__Bacteria;p__Firmicutes;c__Negativicutes;o__Selenomonadales;f__Veillonellaceae;g__Veillonella;s__Unclassified	0	0	0	0	53	0	3	0	0	0	5	0	2	0	0	0	0	0	0
OTU_3632		97.1897		0	k__Bacteria;p__Firmicutes;c__Negativicutes;o__Selenomonadales;f__Veillonellaceae;g__Veillonella;s__Unclassified	0	0	0	0	0	0	0	2	0	0	0	0	0	0	0	0	0	4	0
OTU_2869	OTU_212	100	99.7658	0	k__Bacteria;p__Firmicutes;c__Negativicutes;o__Selenomonadales;f__Veillonellaceae;g__Veillonella;s__Veillonella_atypica	0	1565	0	0	0	0	0	14	0	0	3	0	0	0	0	0	0	8	10
OTU_982		100		0	k__Bacteria;p__Firmicutes;c__Negativicutes;o__Selenomonadales;f__Veillonellaceae;g__Veillonella;s__Veillonella_atypica_KON	0	0	0	0	0	0	0	0	0	0	0	0	0	0	0	0	12	0	0
OTU_1782		100		0	k__Bacteria;p__Firmicutes;c__Negativicutes;o__Selenomonadales;f__Veillonellaceae;g__Veillonella;s__Veillonella_dispar	0	0	0	0	0	0	0	0	0	0	0	4	11	12	2	24	9	0	0
OTU_1959		100		0	k__Bacteria;p__Firmicutes;c__Negativicutes;o__Selenomonadales;f__Veillonellaceae;g__Veillonella;s__Veillonella_dispar_ATCC_17748	0	0	0	0	1918	8	0	0	50	0	51	0	0	0	0	0	0	19	0
OTU_2740		99.7658		0	k__Bacteria;p__Firmicutes;c__Negativicutes;o__Selenomonadales;f__Veillonellaceae;g__Veillonella;s__Veillonella_genomosp._P1_oral_clone_MB5_P17	0	0	0	0	0	0	0	0	0	0	0	0	32	0	0	0	0	0	0
OTU_3578	OTU_65	100	99.7658	0	k__Bacteria;p__Firmicutes;c__Negativicutes;o__Selenomonadales;f__Veillonellaceae;g__Veillonella;s__Veillonella_parvula	37305	29314	2	0	0	0	583	113	0	0	0	0	4	0	0	0	0	5	13
OTU_267		98.34		1	k__Bacteria;p__Firmicutes;c__Negativicutes;o__Selenomonadales;f__Veillonellaceae;g__Veillonella;s__Veillonella_parvula_Veillonella_parvula_IHU_AA01028_161107-Sarah1-Clone4-P3534_nc0	0	0	2	0	7	0	20	0	0	0	0	0	0	0	0	0	0	0	0
OTU_2762		100		0	k__Bacteria;p__Firmicutes;c__Negativicutes;o__Selenomonadales;f__Veillonellaceae;g__Veillonella;s__Veillonella_ratti	0	0	0	0	0	0	0	92	0	0	0	0	0	0	0	0	0	0	0
OTU_661		98.44		1	k__Bacteria;p__Firmicutes;c__Negativicutes;o__Selenomonadales;f__Veillonellaceae;g__Veillonella;s__Veillonella_ratti_Veillonella_ratti_IHU_AA00503_160404-Urine-P16A11-12-Samy_cp16	0	0	0	0	0	0	0	0	0	0	0	0	0	0	0	2	0	0	0
OTU_2241		100		0	k__Bacteria;p__Firmicutes;c__Negativicutes;o__Selenomonadales;f__Veillonellaceae;g__Veillonella;s__Veillonella_rogosae	0	0	0	0	0	0	0	6	0	0	0	0	6	0	0	0	0	448	0
	OTU_191		100	0	k__Bacteria;p__Firmicutes;c__Negativicutes;o__Selenomonadales;f__Veillonellaceae;g__Veillonella;s__Veillonella_tobetsuensis	8938	6706	0	0	0	0	0	0	0	0	0	0	0	0	0	0	0	0	0
OTU_1632		89.9767		0	k__Bacteria;p__Firmicutes;c__Negativicutes;o__Unclassified;f__Unclassified;g__Unclassified;s__Unclassified	0	0	0	3	0	0	0	0	0	0	0	2	0	0	0	138	0	2	5
OTU_2316		89.9767		0	k__Bacteria;p__Firmicutes;c__Negativicutes;o__Unclassified;f__Unclassified;g__Unclassified;s__Unclassified	0	0	0	22	0	0	0	0	0	0	0	26	0	3	0	30	0	0	41
OTU_2765		89.9767		0	k__Bacteria;p__Firmicutes;c__Negativicutes;o__Unclassified;f__Unclassified;g__Unclassified;s__Unclassified	0	0	0	0	0	0	0	0	0	0	0	0	0	0	0	0	0	0	17
OTU_3066		89.9767		0	k__Bacteria;p__Firmicutes;c__Negativicutes;o__Unclassified;f__Unclassified;g__Unclassified;s__Unclassified	0	0	0	2	0	0	0	0	85	0	0	0	0	0	0	0	0	226	0
OTU_3290		89.9543		0	k__Bacteria;p__Firmicutes;c__Negativicutes;o__Unclassified;f__Unclassified;g__Unclassified;s__Unclassified	0	0	0	0	0	0	0	0	0	0	0	0	0	0	0	2	0	0	17
OTU_1500		89.9314		0	k__Bacteria;p__Firmicutes;c__Negativicutes;o__Unclassified;f__Unclassified;g__Unclassified;s__Unclassified	0	0	0	8	140	0	56	9	0	0	2	0	2	0	0	32	4	42	58
OTU_936		89.9314		0	k__Bacteria;p__Firmicutes;c__Negativicutes;o__Unclassified;f__Unclassified;g__Unclassified;s__Unclassified	0	0	0	6	0	0	0	0	0	0	0	19	0	7	0	87	0	2	116
OTU_1168		89.8148		0	k__Bacteria;p__Firmicutes;c__Negativicutes;o__Unclassified;f__Unclassified;g__Unclassified;s__Unclassified	0	0	0	0	0	0	0	0	0	3	0	0	0	0	0	0	4	0	0
OTU_1586		89.8148		0	k__Bacteria;p__Firmicutes;c__Negativicutes;o__Unclassified;f__Unclassified;g__Unclassified;s__Unclassified	0	0	0	0	0	0	0	0	0	0	0	0	0	0	0	2	21	0	0
OTU_2548		89.8148		0	k__Bacteria;p__Firmicutes;c__Negativicutes;o__Unclassified;f__Unclassified;g__Unclassified;s__Unclassified	0	0	0	4	0	0	0	0	0	0	0	35	2	0	0	134	6	0	0
OTU_277		89.7912		0	k__Bacteria;p__Firmicutes;c__Negativicutes;o__Unclassified;f__Unclassified;g__Unclassified;s__Unclassified	0	0	0	0	0	0	0	0	6	0	0	0	0	0	0	0	0	109	0
OTU_257		89.5592		0	k__Bacteria;p__Firmicutes;c__Negativicutes;o__Unclassified;f__Unclassified;g__Unclassified;s__Unclassified	0	0	0	0	0	0	0	0	0	0	0	16	0	0	0	0	0	0	0
OTU_95		89.4009		0	k__Bacteria;p__Firmicutes;c__Negativicutes;o__Unclassified;f__Unclassified;g__Unclassified;s__Unclassified	0	0	0	132	0	0	0	0	0	0	0	0	0	0	0	0	0	0	0
OTU_2007		89.3271		0	k__Bacteria;p__Firmicutes;c__Negativicutes;o__Unclassified;f__Unclassified;g__Unclassified;s__Unclassified	0	0	0	0	0	0	0	0	0	0	0	0	0	0	0	14	0	0	12
OTU_4040		89.0698		0	k__Bacteria;p__Firmicutes;c__Negativicutes;o__Unclassified;f__Unclassified;g__Unclassified;s__Unclassified	0	0	0	0	0	0	0	0	10	0	0	0	2	0	0	0	17	2	0
OTU_712		88.7615		0	k__Bacteria;p__Firmicutes;c__Negativicutes;o__Unclassified;f__Unclassified;g__Unclassified;s__Unclassified	0	0	0	2	0	0	0	0	0	0	0	0	0	0	0	0	0	146	0
OTU_900		88.5514		0	k__Bacteria;p__Firmicutes;c__Negativicutes;o__Unclassified;f__Unclassified;g__Unclassified;s__Unclassified	0	0	0	2	0	0	0	0	2	0	0	0	11	0	0	0	9	71	0
OTU_2917		88.5246		0	k__Bacteria;p__Firmicutes;c__Negativicutes;o__Unclassified;f__Unclassified;g__Unclassified;s__Unclassified	0	0	0	10	0	0	0	0	0	0	0	2	2	3	0	184	6	135	154
OTU_1915		88.3178		0	k__Bacteria;p__Firmicutes;c__Negativicutes;o__Unclassified;f__Unclassified;g__Unclassified;s__Unclassified	0	0	0	23	0	0	0	0	0	0	0	0	0	0	0	21	0	0	177
[truncated: 489 more rows]
